# Supplementary material for: Identification and characterization of microRNAs in Baylisascaris schroederi of the giant panda
Source: Parasit Vectors. 2013 Jul 24;6:216. doi: 10.1186/1756-3305-6-216 (PMC3726319; doi:10.1186/1756-3305-6-216)
Supplement: Additional file 1 — Known and novel miRNAs of Baylisascaris schroederi. This Excel table describes in detail the sequences of the identified known (n = 60) and novel (n = 48) miRNAs from B. schroederi. [file 1756-3305-6-216-S1.xlsx]

## Sheet: Bsc_Known
Name	Mature miRNA at 5p arm	Mature miRNA at 3p arm
asu-miR-43d	AACCCGAUGUGGCUGCGAUACU	UAUCACAGUCUUAUCCGGUCA
asu-miR-100a	AACCCGUAGAUCCGAACUUGUGUU	CAUGAGCUCGGCACUCGGGUAGA
asu-miR-100b	AACCCGUAGAUUCGAAUUUGUGUU	CACUGUUCGAUUCUCGGGUAGA
asu-miR-5345a	AAGGCACUGGGUUGGUCAGCUG	ACUGGCCAUUCCAUUGCCUGGU
asu-miR-1175	AAGUGGAGGAUUGGGUCUGCACU	UGAGAUUCUCAUUCCUCCAUUU
asu-miR-228	AAUGGCACUAGAUGAAUUCACGG	UGUAUUCACCAGUUCCAUAGAG
asu-miR-993	ACCCUGUAGAAGCGUGUUUAUC	UAAGCUCGUCUCUACAGGCAGG
asu-miR-5360	ACGAAUCGUCGAAUCGGAUGUCU	AAAUUCGAAUCGACAUUCGACC
asu-miR-81b	ACGGGUGUGCAUGCAGAUCAUG	UGAGAUCAUGCCACAUCUGUCU
asu-miR-5342	ACUCGUCAACCAGUAAUAUUAUG	UAAUAUCACUGGCUUACGGGAAA
asu-miR-5364	AGCUAAUGGACUUUACUUCCUCUGC	AGAGGUAUUGUUUAUUGGCUAA
asu-miR-5363	AUGGGCAAAGUUUCUGAACCGUGU	ACGGUUUGGCACUUGCCCAGCA
asu-miR-5365b	CAGCUGUUCCAUCUUAAUCAU	UGAUUAAGAAGAAACAACUGAU
asu-miR-5365a	CAGCUGUUCCAUCUUAAUCAU	UGAUUAAGAAGGAACAACUGAU
asu-miR-83	CCUGAAUUUGUUUGUGUGCUGGA	UAGCACCAUUUAAAUUCAGCAU
asu-miR-133	CCUGGUUGUAGCCGAGCCAAAUUG	AUUGGUCCCCUUCAACCAGCUA
asu-miR-87b	CGCCUGGAACUUAGACUCAACCU	GUGAGCAAAGUUUCAGGUGUUC
asu-miR-5358a	CGGUUAUGGUAUUGCGCUGGUAUG	UACCCGUAAUUGCCAUGACUGUU
asu-miR-1	CGUACUUCUUUACAUCGCCAUA	UGGAAUGUAAAGAAGUAUGUA
asu-miR-1822	CGUCUUUCAUUCGGUUCAGCUAUCGG	GAGCUGCCCUAUGAAGGACUGU
asu-miR-43c-2	CGUGGCAAAGAUACUGCGAUGCG	UAUCACAGUUCUUUGUCACCCU
asu-miR-44a	CUGGAUGUCUCUCGCAGUCAUA	UGACUAGAGACACAUUCAGCU
asu-miR-791	CUGGUCUGCUCCGUGUCCAAAGU	UUUGGCACUCUCCAGGCCUGCA
asu-miR-43a	GAUAGUAAGUACUGCGAUAUG	UAUCACAGUCUACUUGCUGUCUC
asu-miR-81c	GCGGAUGUGCAUGAGAUCAUG	UGAGAUCAUGUUACAUCCGACU
asu-miR-5366	UAAAUGCACUGUGUUGCUAAUU	UUAGCAGCAUGGCGCAUUUGCG
asu-lin-4	UCCCUGAGACCUCUGCUGUGA	ACAGUAAGAGCACCUCAGGGGCC
asu-miR-5356b	UCGUUCACCUCGGAAAUAGUGGA	UACUAUUUCCGAGGUGGAAGGGA
asu-miR-5359	UCUGGGAUUGUCUAUAUUGGUA	CCAAUAUCCACAAUCCUUGAGC
asu-miR-9	UCUUUGGUUAUCUAGCUGUAUGA	AUAAAGCUGGACGACCGAAGUAA
asu-miR-71	UGAAAGACAUGGGUAGUGAGACG	UAUCACUAUUCUGUUUUUCGCC
asu-let-7	UGAGGUAGUAGGUUGUAUAGUU	CUGUCCAGCCUGCUAGCUUGCC
asu-miR-2b	UGCUUAAUCGUUCAGUGAUUCA	UAUCACAGUUCGAUUUGGCCCG
asu-miR-79	UUUGGUUAUCUGGCUGUAUGA	AUAAAGCUAGGUUACCAAAGCU
asu-miR-239	UUUGUACUUCGGCUAAGGUGCUG	UACCUUGGCUAGGUGCAACGC
asu-miR-72-5p	AGGCAAGAUGUUGGCAUAGCUGA	/
asu-miR-43c-1-5p	CGUGGCAAGGAUACUGCGAUGCG	/
asu-miR-283-5p	GAAUAUCAGCAAGAUUGAUCUGG	/
asu-miR-86-5p	UAAGUGAAUGCUUUGCCACAGUCU	/
asu-miR-100c-5p	UACCCGUAGCUCCGAAAUCGUGU	/
asu-miR-81a-5p	UGAGAUCAUUGUGAAAGCUAUU	/
asu-miR-7-5p	UGGAAGACUGGUGAUUUUGUUGUU	/
asu-miR-34-5p	UGGCAGUGUGGUUAGCUGGUUGU	/
asu-miR-5361-5p	UGGGAUAUCUUGGAAGGUUUCU	/
asu-miR-5362-5p	AAAUCUCGUCCGGUAGUAUAUGC	/
asu-miR-250-3p	/	AAUCACAGCCAAACUGUUGGUUA
asu-miR-87a-3p	/	GUGAGCAAAGUCUCAGGUGUUG
asu-miR-236-3p	/	UAAUACUGUCAGGUAAUGACGA
asu-miR-5358b-3p	/	UACCCGUAAUGCCAACAUGCAU
asu-miR-2a-3p	/	UAUCACAGCCAGCUUUGAUGUGC
asu-miR-43b-3p	/	UAUCACAGUUCUUUGUCACCUU
asu-miR-92-3p	/	UAUUGCACUCGUCCCGGCCUGA
asu-miR-67-3p	/	UCACAACCUCCUUGAGUGAGUUGA
asu-miR-36a-3p	/	UCACCGGGUAUACAUUCAUCAA
asu-miR-44b-3p	/	UGACUAGAUAUCACAUUCAGUGG
asu-miR-279a-3p	/	UGACUAGAUCCAUACUCAGCU
asu-miR-5356a-3p	/	UGUUACUUCCGAGGUGGGAGGAA
asu-miR-76-3p	/	UUCGUUGUUUAUGAAACCUGCUU
asu-miR-5352-3p	/	UUGCACAUGUUGAACGACCUGCU
asu-miR-5351-3p	/	UUUGGCACAUGUAAUACCUGCC

## Sheet: Bsc_Novel
Name	Mature miRNA at 5p arm	Mature miRNA at 3p arm
Bsc-miR-6	TGCACGTCGGTCAGGCAGGAGTGCA	TGGGAACTGTTCTGTCTGGAGC
Bsc-miR-9	AGCCTTAGATTTTCAATCGAGT	TGGATTGGTAGTTTAAGGCTCG
Bsc-miR-46	GCCTAAAATTGACCGATGAGA	TTCATCAGGCCAATTTTAGTCTT
Bsc-miR-14	ATTACCTCATGAAGATCCTAACTGA	GTGAGATCGTTCGTGACATCA
Bsc-miR-11-5p	CTTGGCACTCGAGAATTCACGC	/
Bsc-miR-7-5p	GCGGATTGCGCTGTGCTCGT	/
Bsc-miR-12-5p	CGTATCGCTGCGTGAGAGGT	/
Bsc-miR-15-5p	TTGCGTAGGCTTTTTGTTTGACG	/
Bsc-miR-17-5p	TACGAACAGATCGGTCGAATTG	/
Bsc-miR-19-5p	CTGAGTTTGGTCGGCAAGTTGG	/
Bsc-miR-20-5p	TTAAGGAATTTGTGTGAAGC	/
Bsc-miR-23-5p	GATCGTGACAGATGGAAGAGTTGC	/
Bsc-miR-26-5p	CGGGTGGCAGACTATCTGGGTAT	/
Bsc-miR-28-5p	CATACCCATTGGACCATTTGG	/
Bsc-miR-29-5p	AAGGATTATGTAGCTTTGAACGG	/
Bsc-miR-32-5p	TGCCAGATAGTAGAATCTGCAA	/
Bsc-miR-34-5p	CCCAAAATTTATTCCGGCATTC	/
Bsc-miR-35-5p	GTCAAAGGACTGTCAAAACGC	/
Bsc-miR-39-5p	GCTAGGACGATGCACGAAGGC	/
Bsc-miR-40-5p	TTGAACTGCTCTGCGTTGAGTT	/
Bsc-miR-42-5p	CTCATGAGACGACCGACGCAGC	/
Bsc-miR-43-5p	CATACCCATTGGACCATTTGGA	/
Bsc-miR-44-5p	AGAAGCTGCGTTTTAAATGG	/
Bsc-miR-47-5p	GCATAAAACTTTCGAGAAACAC	/
Bsc-miR-50-5p	GGCAACGATCGTGAACATGAAG	/
Bsc-miR-52-5p	TCGGTCATAGTTGCGGCATCAG	/
Bsc-miR-48-3p	/	GTTCACCGGCTGAGCCCCCA
Bsc-miR-49-3p	/	TATCCGTTCGTTGAAGTTGGCGC
Bsc-miR-51-3p	/	TCCTGGACCGCCTGGAAGACC
Bsc-miR-16-3p	/	TTGACTCAATGGCTGCAGCG
Bsc-miR-18-3p	/	TACTGGCCTTCTCAACTCAGGG
Bsc-miR-21-3p	/	CATTTAAAACGCAAGCAAATGT
Bsc-miR-22-3p	/	TGCAGTTGGAATCGGCGGAGGC
Bsc-miR-24-3p	/	AAGGGCGTCGGGAATGATGAC
Bsc-miR-25-3p	/	TTTGTTAAACGATAGACACGAAC
Bsc-miR-27-3p	/	ACTCAAAGTGGCCAGAAGTCT
Bsc-miR-30-3p	/	AGCAAAGAATCGTCGCATACT
Bsc-miR-31-3p	/	GAAGACTGTAACAGCGATGGACG
Bsc-miR-33-3p	/	GAAGAAGATGAACGTAAAGACG
Bsc-miR-36-3p	/	GTTAAACATGGTCGCGTGAAGG
Bsc-miR-37-3p	/	GCCCCATTGGCGCAGTCGGT
Bsc-miR-38-3p	/	AGATATGTTGGGTTGGCTCTTC
Bsc-miR-41-3p	/	GTGGACTGATCGAGTGAAGAAG
Bsc-miR-1-3p	/	AGAAGACCATCTCAGCTATTG
Bsc-miR-2-3p	/	GCATGAAGATCGTCTGGAGATA
Bsc-miR-3-3p	/	TTGCGAAGGACGTTGTGCGGT
Bsc-miR-4-3p	/	CTCAGAAGCGAGTTCGGTGAG
Bsc-miR-10-3p	/	ATGGAATTGTGGATTGTCGTGA
