# Supplementary material for: Identification and characterization of microRNAs in Baylisascaris schroederi of the giant panda
Source: Parasit Vectors. 2013 Jul 24;6:216. doi: 10.1186/1756-3305-6-216 (PMC3726319; doi:10.1186/1756-3305-6-216)
Supplement: Additional file 2 — Well annotated targets of the 48 novel/specific miRNAs of Baylisascaris schroederi. This Excel table details the predicted targets and their origins of the 48 novel/specific miRNAs identified from B. schroederi. [file 1756-3305-6-216-S2.xlsx]

## Sheet: Well annotated target
Matched target	Annotation	Top blasted gene	Matched number	Species
gi|27927847	af395836_1 chitinase	gi|15277698	483	Ascaris suum
gi|256664985	immunosuppressive ovarian message protein	gi|187942162	199	Ascaris suum
gi|171287183	cecropin p2	gi|74837091	77	Ascaris suum
gi|76251576	ASABF-zeta	gi|28804588	68	Ascaris suum
gi|21058332	Fibropellin-3	gi|405971641	58	Crassostrea gigas
gi|76251608	AsSLR8.97	gi|1518119	56	Ascaris suum
gi|171284217	hypothetical protein WUBG_11248	gi|402583898	53	Wuchereria bancrofti
gi|171285419	60s ribosomal protein l7a	gi|393910487	50	Loa loa
gi|171291350	hypothetical protein LOAG_10701	gi|393911981	50	Loa loa
gi|21056397	cuticular collagen protein	gi|5514647	46	Ascaris suum
gi|171291013	af130365_1adp atp translocase	gi|4836655	45	Ascaris suum
gi|18689108	ASABF-epsilon	gi|26017185	44	Ascaris suum
gi|171290943	beta-tubulin	gi|339232481	42	Parascaris equorum
gi|171289793	40s ribosomal protein s3	gi|393905484	41	Loa loa
gi|76250723	As16	gi|29420785	41	Ascaris suum
gi|171289725	Conserved hypothetical protein	gi|170592299	38	Brugia malayi
gi|171284474	cecropin p1	gi|306526206	38	Ascaris suum
gi|171285141	40s ribosomal protein s2	gi|312070951	36	Loa loa
gi|171288839	ribosomal protein l37ae	gi|402584646	33	Wuchereria bancrofti
gi|23263285	vitellogenin precursor-like protein	gi|187942168	33	Ascaris suum
gi|27927742	af453524_1beta tubulin	gi|33242935	32	Necator americanus
gi|171280428	oam_ascsu ame: full=ovarian abundant message protein short=protein oam	gi|548399	31	Ascaris lumbricoides
gi|171283556	60s ribosomal protein l29	gi|312087910	30	Loa loa
gi|171287295	hypothetical protein	gi|170591226	29	Brugia malayi
gi|171286439	Hypothetical protein CBG01726	gi|268552357	26	Caenorhabditis briggsae
gi|171272537	hypothetical upf0205 protein in chromosome iii precursor	gi|170583881	24	Brugia malayi
gi|171286914	prdx_ascsu ame: full=peroxiredoxin ame: full= rx ame: full=thioredoxin peroxidase	gi|46576851	22	Ascaris suum
gi|171280369	rrna promoter binding protein	gi|170584817	22	Brugia malayi
gi|171286080	acyl- -binding	gi|449689085	22	Hydra magnipapillata
gi|171285858	hypothetical protein LOAG_10524	gi|393905779	21	Loa loa
gi|171286134	30s ribosomal protein partial	gi|402586801	19	Wuchereria bancrofti
gi|27758628	at5g_caeel ame: full=atp synthase lipid-binding mitochondrial ame: full=atp synthase c subunit ame: full=atpase protein 9 ame: full=atpase subunit c flags: precursor	gi|71996409	19	Caenorhabditis elegans
gi|171287115	glyceraldehyde-3-phosphate dehydrogenase	gi|15799251	19	Ascaris suum
gi|171286447	hypothetical protein CRE_06774	gi|308479798	19	Caenorhabditis remanei
gi|171291187	tpa_inf: eukaryotic translation elongation factor 1a	gi|199600266	18	Ascaris suum
gi|21058135	short chain dehydrogenase reductase family protein	gi|170582809	18	Brugia malayi
gi|171291595	60s acidic ribosomal protein	gi|170589209	17	Brugia malayi
gi|171286802	cytochrome c oxidase subunit iii	gi|195954235	17	Ascaris lumbricoides
gi|171288446	60s ribosomal protein l10	gi|312074397	16	Loa loa
gi|171290292	60s ribosomal protein l44	gi|312068963	16	Loa loa
gi|171290022	saposin precursor	gi|295983988	16	Steinernema carpocapsae
gi|171289664	lactoylglutathione lyase	gi|170580275	16	Brugia malayi
gi|27759757	cytochrome c oxidase subunit 3	gi|319656159	16	Ascaris lumbricoides
gi|171290421	small heat shock protein	gi|393900346	16	Loa loa
gi|27926729	40s ribosomal protein s9	gi|170578608	15	Brugia malayi
gi|76250854	ASABF-delta	gi|21322742	15	Ascaris suum
gi|171287631	translation initiation factor 4e	gi|47028556	15	Ascaris suum
gi|256664048	hypothetical protein LOAG_02955	gi|312071290	15	Loa loa
gi|76251560	hypothetical protein LOAG_13239	gi|312096851	15	Loa loa
gi|171290389	hypothetical protein WUBG_06593	gi|402588563	13	Wuchereria bancrofti
gi|171287409	60s ribosomal protein l9	gi|402592054	12	Wuchereria bancrofti
gi|171275434	hypothetical protein, variant	gi|393905056	12	Loa loa
gi|171291500	Hypothetical protein CBG18692	gi|268569468	12	Caenorhabditis briggsae
gi|27001083	hypothetical protein WUBG_15045, partial	gi|402580102	12	Wuchereria bancrofti
gi|17993922	collagen protein	gi|306530923	12	Haemonchus contortus
gi|171288924	40s ribosomal protein s11	gi|170586864	11	Brugia malayi
gi|171291328	60s ribosomal protein l26	gi|170592216	11	Brugia malayi
gi|171288868	60s ribosomal protein l4	gi|170578226	11	Brugia malayi
gi|256665205	msp1_ascsu ame: full=major sperm protein isoform alpha ame: full=alpha-msp	gi|2506876	11	Ascaris lumbricoides
gi|24467538	cytoplasmic intermediate filament protein	gi|784940	11	Ascaris lumbricoides
gi|171291727	40s ribosomal protein s18	gi|312082633	10	Loa loa
gi|171291252	laminin receptor 1	gi|312070710	10	Loa loa
gi|171289924	Protein C14B9.10	gi|392895705	10	Caenorhabditis elegans
gi|27759367	actin	gi|148283772	10	Nucella lapillus
gi|171289553	Hypothetical protein CBG04188	gi|268565821	10	Caenorhabditis briggsae
gi|27470097	arginine kinase	gi|226434021	10	Ascaris suum
gi|171286683	hsp70-like variant 2	gi|393909079	10	Loa loa
gi|171279235	briggsae cbr-tag-174 protein	gi|268576208	9	Caenorhabditis briggsae
gi|315684056	cre-har-1 protein	gi|308467372	9	Caenorhabditis remanei
gi|17994030	odpb_ascsu ame: full=pyruvate dehydrogenase e1 component subunit mitochondrial short=pdhe1-b flags: precursor	gi|129066	9	Ascaris suum
gi|76251346	hypothetical protein WUBG_03114	gi|402592047	9	Wuchereria bancrofti
gi|171286445	hypothetical protein WUBG_03267	gi|402591892	9	Wuchereria bancrofti
gi|171291351	elongation factor 1 conserved domain containing protein	gi|170594179	9	Brugia malayi
gi|171291072	cchain mitochondrial rhodoquinol-fumarate reductase from the parasitic nematode ascaris suum	gi|394986161	8	Ascaris suum
gi|171286213	gst1_ascsu ame: full=glutathione s-transferase 1 ame: full=gst class-sigma	gi|1170109	8	Ascaris suum
gi|256665048	msp-domain protein 4	gi|23169006	8	Ascaris suum
gi|171290437	ubiquitin-conjugating enzyme e2 g1	gi|402593191	8	Wuchereria bancrofti
gi|171289967	nucleoside diphosphate kinase	gi|312073888	8	Loa loa
gi|17993366	hypothetical protein WUBG_06321, partial	gi|402588837	8	Wuchereria bancrofti
gi|18688561	nematode cuticle collagen n-terminal domain containing protein	gi|170596108	8	Brugia malayi
gi|27001097	40s ribosomal protein s24	gi|402593022	7	Wuchereria bancrofti
gi|171289627	60s ribosomal protein l17	gi|312084272	7	Loa loa
gi|171291412	60s ribosomal protein l37a	gi|170594515	7	Brugia malayi
gi|171289051	60s acidic ribosomal protein p2	gi|402584565	7	Wuchereria bancrofti
gi|24467835	bchain mitochondrial rhodoquinol-fumarate reductase from the parasitic nematode ascaris suum	gi|394986160	7	Ascaris suum
gi|171284819	hsp70_oncvo ame: full=heat shock 70 kda protein short=hsp70	gi|1346316	7	Onchocerca volvulus
gi|256665199	MFP2b	gi|33114632	7	Ascaris suum
gi|171274831	ppck_haeco ame: full=phosphoenolpyruvate carboxykinase	gi|130763	7	Haemonchus contortus
gi|16746444	beta-actin	gi|270066257	7	Panulirus argus
gi|171289961	ubiquitin 60s ribosomal protein l40 fusion	gi|189308102	7	Caenorhabditis brenneri
gi|27470789	high mobility group partial	gi|455103	7	Brugia malayi
gi|171273445	hypothetical protein CAEBREN_04009	gi|341881167	7	Caenorhabditis brenneri
gi|19055292	hypothetical protein LOAG_06885	gi|312080128	7	Loa loa
gi|76251261	hypothetical protein WUBG_13984	gi|402581159	7	Wuchereria bancrofti
gi|171289485	hypothetical protein LOAG_00822	gi|312066732	7	Loa loa
gi|27470928	achain crystal structure of full-length toxascaris leonina galectin	gi|448262574	7	Toxascaris Leonina
gi|171286463	unnamed protein product	gi|12835827	7	Mus musculus
gi|18688769	transthyretin-like protein 1 precursor	gi|145279861	7	Radopholus similis
gi|171290432	30s ribosomal protein s28e	gi|170580210	6	Brugia malayi
gi|27758688	60s ribosomal protein l5	gi|312088575	6	Loa loa
gi|171289873	60s ribosomal protein l13a	gi|393912068	6	Loa loa
gi|171291550	atp synthase alpha mitochondrial precursor	gi|170592445	6	Brugia malayi
gi|19054938	paf1 family protein	gi|312076665	6	Loa loa
gi|171280423	rs19g_ascsu ame: full=40s ribosomal protein s19g ame: full=eliminated protein 1	gi|133843	6	Ascaris lumbricoides
gi|76251629	s08572chymotrypsin elastase inhibitor - common roundworm	gi|102568	6	Common roundworm
gi|18850395	expressed sequence	gi|312080765	6	Loa loa
gi|27001328	cre-ubq-2 protein	gi|308498806	6	Caenorhabditis remanei
gi|171271315	proteasome subunit alpha type 7-1	gi|312068331	6	Loa loa
gi|171284578	protein dhs-14	gi|17562906	6	Caenorhabditis elegans
gi|171288612	small subunit ribosomal protein 21	gi|150984572	6	Pristionchus sp. 15 RS5229
gi|19055219	hypothetical protein CAEBREN_16351	gi|341900968	6	Caenorhabditis brenneri
gi|27927773	hypothetical protein LOAG_06167	gi|312078467	6	Loa loa
gi|171284252	hypothetical protein LOAG_13473	gi|312097681	6	Loa loa
gi|23262769	hypothetical protein LOAG_14063	gi|312101333	6	Loa loa
gi|171273964	hypothetical protein WUBG_02393	gi|402592770	6	Wuchereria bancrofti
gi|27470706	hypothetical protein LOAG_08260	gi|312083385	6	Loa loa
gi|24209361	hypothetical protein WUBG_07171, partial	gi|402587986	6	Wuchereria bancrofti
gi|76251403	cecropin p3	gi|74837090	6	Ascaris suum
gi|171287703	heat shock protein 70	gi|298104210	6	Dracunculus medinensis
gi|171286097	senescence-associated protein	gi|13359451	6	Pisum sativum
gi|23262183	acyl- -binding protein homolog	gi|383847178	6	Megachile rotundata
gi|171276319	acetyl- synthetase	gi|402579496	6	Wuchereria bancrofti
gi|27927408	#NAME?	gi|170577984	5	Brugia malayi
gi|27927618	40s ribosomal protein s4	gi|170574390	5	Brugia malayi
gi|171288974	40s ribosomal protein s5-like	gi|432881522	5	Oryzias latipes
gi|171291729	60s ribosomal protein l13	gi|312083848	5	Loa loa
gi|18850347	af208981_1paramyosin isoform	gi|8453086	5	Anisakis simplex
gi|76251452	ASABF-gamma	gi|21322740	5	Ascaris suum
gi|27758813	atp synthase gamma chain	gi|268619112	5	Bursaphelenchus xylophilus
gi|171291709	briggsae cbr-tag-225 protein	gi|268554238	5	Caenorhabditis briggsae
gi|18689272	cre-ttr-5 protein	gi|308502337	5	Caenorhabditis remanei
gi|24467202	dna-directed rna polymerase ii kda polypeptide	gi|170571001	5	Brugia malayi
gi|171290088	rna binding identical	gi|170588491	5	Brugia malayi
gi|171287248	ttr-45 protein	gi|312088372	5	Loa loa
gi|19054575	beta-galactosidase alpha subunit	gi|314912610	5	Group II intron-based directed mutagenesis plasmid pMTL007C-E2
gi|171291611	protein isoform a	gi|17541262	5	Caenorhabditis elegans
gi|171286710	ubiquitin-like protein	gi|11138788	5	Wuchereria bancrofti
gi|23263024	nuclear anchorage protein 1	gi|170574173	5	Brugia malayi
gi|17990364	actin 2	gi|170587338	5	Brugia malayi
gi|171284977	Hypothetical protein CBG19666	gi|268553389	5	Caenorhabditis briggsae
gi|171271461	hypothetical protein WUBG_04043	gi|402591119	5	Wuchereria bancrofti
gi|27926595	hypothetical protein WUBG_08090	gi|402587067	5	Wuchereria bancrofti
gi|27471290	hypothetical protein CAEBREN_24233	gi|341897076	5	Caenorhabditis brenneri
gi|27927670	hypothetical protein LOAG_10737	gi|312089608	5	Loa loa
gi|27927428	angio-associated migratory cell-like protein	gi|146332449	5	Callithrix jacchus
gi|171286286	oxidoreductase	gi|312089736	5	Loa loa
gi|171275244	227 kda spindle-and centromere-associated protein	gi|167830250	4	Ascaris suum
gi|27470359	40s ribosomal protein s16	gi|170578142	4	Brugia malayi
gi|171287788	40s ribosomal protein s5	gi|170584462	4	Brugia malayi
gi|171291275	60s ribosomal protein l21	gi|312074450	4	Loa loa
gi|18689913	60s ribosomal protein l38	gi|312076570	4	Loa loa
gi|256663973	adp atp translocator	gi|402584855	4	Wuchereria bancrofti
gi|315703080	atp synthase f6 family protein	gi|300193514	4	Ascaris suum
gi|171275563	cbn-moma-1 protein	gi|341891944	4	Caenorhabditis brenneri
gi|27759377	cox3_10020cytochrome c oxidase subunit iii	gi|5834878	4	Ascaris suum
gi|18687167	glb2_ascsu ame: full=myoglobin ame: full= body wall isoform	gi|1346136	4	Ascaris suum
gi|171287891	metaxin 1 homolog	gi|170578204	4	Brugia malayi
gi|27588653	msp2_ascsu ame: full=major sperm protein isoform beta ame: full=beta-msp	gi|3183538	4
gi|171286056	rab gdp dissociation inhibitor alpha	gi|312085045	4	Loa loa
gi|171291133	rl3_toxca ame: full=60s ribosomal protein l3	gi|1350745	4	Toxocara canis
gi|17992866	sodc_haeco ame: full=superoxide dismutase	gi|6226148	4	Haemonchus contortus
gi|27002840	Alpha-taxilin	gi|170578624	4	Brugia malayi
gi|171271933	conserved Plasmodium protein, unknown function	gi|124808978	4	Plasmodium falciparum 3D7
gi|27926278	ck1 ttbk protein kinase	gi|312079215	4	Loa loa
gi|171285126	proteasome subunit beta type-3	gi|393911865	4	Loa loa
gi|315684091	protein nlp-2	gi|17569111	4	Caenorhabditis elegans
gi|17993672	Protein Y75B7AR.1	gi|17566256	4	Caenorhabditis elegans
gi|27927342	ubiquitin	gi|312073620	4	Loa loa
gi|171279528	ubiquitin-60s ribosomal protein l40	gi|448933015	4	Acanthocystis turfacea Chlorella virus NE-JV-2
gi|91104754	unspecific monooxygenase	gi|170576227	4	Brugia malayi
gi|27926600	large subunit ribosomal protein 9	gi|256861451	4	Acrostichus sp. RS5083
gi|91104973	hypothetical protein AP8-3_18342, partial	gi|358013473	4	Acinetobacter sp. P8-3-8
gi|171280434	hypothetical protein CAEBREN_06054	gi|341892728	4	Caenorhabditis brenneri
gi|17993716	Hypothetical protein CBG24065	gi|268553473	4	Caenorhabditis briggsae
gi|21056987	hypothetical protein CRE_31043	gi|308500578	4	Caenorhabditis remanei
gi|256664033	hypothetical protein LOAG_03903	gi|312073366	4	Loa loa
gi|171279611	hypothetical protein LOAG_08869	gi|312084857	4	Loa loa
gi|17990222	hypothetical protein LOAG_09227	gi|393910912	4	Loa loa
gi|24468000	hypothetical protein LOAG_09488	gi|312086405	4	Loa loa
gi|171286759	hypothetical protein LOAG_10124	gi|393907532	4	Loa loa
gi|20077100	hypothetical protein LOAG_12508	gi|312094580	4	Loa loa
gi|27759282	hypothetical protein WUBG_11649	gi|402583499	4	Wuchereria bancrofti
gi|91104978	hypothetical protein Bm1_05560	gi|170573748	4	Brugia malayi
gi|23261849	hypothetical protein DAPPUDRAFT_93842	gi|321451536	4	Daphnia pulex
gi|315703544	hypothetical protein LOAG_00442	gi|393908928	4	Loa loa
gi|18849525	hypothetical protein LOAG_05612	gi|312077196	4	Loa loa
gi|171289836	hypothetical protein WUBG_11031	gi|402584120	4	Wuchereria bancrofti
gi|18828513	hypothetical protein WUBG_15612, partial	gi|402579529	4	Wuchereria bancrofti
gi|171289084	macrophage migration inhibitory factor	gi|49257069	4	Ascaris suum
gi|171286379	peptidase s1 and s6 chymotrypsin hap	gi|393909541	4	Loa loa
gi|27927816	26s protease regulatory subunit variant	gi|393911847	3	Loa loa
gi|171276180	2 -deoxynucleoside 5 -phosphate n-hydrolase 1	gi|19424174	3	Rattus norvegicus
gi|171289683	30s ribosomal protein s3	gi|402586120	3	Wuchereria bancrofti
gi|27001603	40s ribosomal protein s15a	gi|393907441	3	Loa loa
gi|27002647	40s ribosomal protein s29	gi|170596567	3	Brugia malayi
gi|171291270	60s ribosomal protein l12	gi|170574576	3	Brugia malayi
gi|171289182	60s ribosomal protein l35	gi|170586500	3	Brugia malayi
gi|27589039	achain major sperm alpha isoform ph	gi|1942980	3
gi|19055308	As37	gi|22036079	3	Ascaris suum
gi|18687227	atp5e_caeel ame: full= atp synthase subunit mitochondrial short=atpase subunit epsilon	gi|17554474	3	Caenorhabditis elegans
gi|27927699	atp synthase subunit beta	gi|312082881	3	Loa loa
gi|171274505	briggsae cbr-pcca-1 protein	gi|268580197	3	Caenorhabditis briggsae
gi|171289021	cmgc ck2 protein kinase	gi|312071564	3	Loa loa
gi|27759663	cox3 gene product	gi|357018128	3	Ascaris lumbricoides
gi|171289085	CPI	gi|313358748	3	Ascaris lumbricoides
gi|171283916	ergic53 family protein	gi|402591060	3	Wuchereria bancrofti
gi|19055257	hmg box family protein	gi|170591438	3	Brugia malayi
gi|19557637	lfi-1 protein	gi|312076724	3	Loa loa
gi|171286000	methylglutaconyl- mitochondrial isoform 1	gi|402897975	3	Papio anubis
gi|27927568	nadh dehydrogenase	gi|312076864	3	Loa loa
gi|171285385	nadh dehydrogenase subunit 2	gi|343198308	3	Baylisascaris schroederi
gi|171283914	alpha-L-fucosidase	gi|393910886	3	Loa loa
gi|18688074	alfa-peptide	gi|11061107	3	Cloning vector pBPSCat2
gi|24209379	beta tubulin isotype 1	gi|209961126	3	Ascaris lumbricoides
gi|171279496	galactoside-binding lectin family protein	gi|170593695	3	Brugia malayi
gi|18849504	cytidine deaminase	gi|1483233	3	Brugia pahangi
gi|18849954	protein of unknown function UPF0057	gi|434397431	3	Stanieria cyanosphaera PCC 7437
gi|27759385	proteasome a-type and b-type family protein	gi|393909340	3	Loa loa
gi|18827617	protein calu- isoform b	gi|71994136	3	Caenorhabditis elegans
gi|23262338	Protein F19F10.3	gi|392919520	3	Caenorhabditis elegans
gi|171288863	disulphide isomerase	gi|187942166	3	Ascaris suum
gi|171291238	leucine rich repeat family protein	gi|312070322	3	Loa loa
gi|18688321	myosin tail family protein	gi|312092048	3	Loa loa
gi|91105013	hypothetical protein Bm1_02890	gi|170572350	3	Brugia malayi
gi|76251622	hypothetical protein Bm1_17870	gi|170579899	3	Brugia malayi
gi|19557601	hypothetical protein CAEBREN_19536	gi|341886235	3	Caenorhabditis brenneri
gi|171284621	Hypothetical protein CBG09820	gi|268573094	3	Caenorhabditis briggsae
gi|171285468	Hypothetical protein CBG17991	gi|268574152	3	Caenorhabditis briggsae
gi|27002360	Hypothetical protein CBG19031	gi|268558690	3	Caenorhabditis briggsae
gi|21058693	Hypothetical protein CBG24638	gi|268569992	3	Caenorhabditis briggsae
gi|17991404	hypothetical protein CRE_05179	gi|308464428	3	Caenorhabditis remanei
gi|171290434	hypothetical protein CRE_08251	gi|308494534	3	Caenorhabditis remanei
gi|171291302	hypothetical protein LOAG_05691	gi|312077374	3	Loa loa
gi|22139797	hypothetical protein LOAG_09466	gi|312086350	3	Loa loa
gi|27588695	hypothetical protein LOAG_10735	gi|393906865	3	Loa loa
gi|171275118	hypothetical protein LOAG_11379	gi|312091350	3	Loa loa
gi|18053272	hypothetical protein LOAG_12053	gi|312093237	3	Loa loa
gi|171279332	hypothetical protein LOAG_17338	gi|393909646	3	Loa loa
gi|171284976	hypothetical protein LOAG_17971	gi|393907723	3	Loa loa
gi|171291451	hypothetical protein LOAG_18873	gi|393904477	3	Loa loa
gi|16747804	hypothetical protein TcasGA2_TC002334	gi|270017112	3	Tribolium castaneum
gi|171275387	hypothetical protein WUBG_04104	gi|402591056	3	Wuchereria bancrofti
gi|27589598	hypothetical protein WUBG_06829	gi|402588329	3	Wuchereria bancrofti
gi|16747337	hypothetical protein WUBG_11657, partial	gi|402583490	3	Wuchereria bancrofti
gi|76251147	hypothetical protein WUBG_18470, partial	gi|402576664	3	Wuchereria bancrofti
gi|27002389	hypothetical protein LOAG_00102	gi|312065232	3	Loa loa
gi|171284742	hypothetical protein LOAG_00472	gi|393907853	3	Loa loa
gi|171284561	hypothetical protein LOAG_06910	gi|393909066	3	Loa loa
gi|27470862	hypothetical protein WUBG_09760	gi|402585392	3	Wuchereria bancrofti
gi|171283964	hypothetical protein LOAG_18862, partial	gi|393904553	3	Loa loa
gi|171284754	hypothetical protein WUBG_06761, partial	gi|402588396	3	Wuchereria bancrofti
gi|20076449	citrate synthase	gi|312072031	3	Loa loa
gi|27589095	serine threonine phosphatase	gi|146188307	3	Ascaris suum
gi|315703063	tubulin alpha chain	gi|312097439	3	Loa loa
gi|171274846	microtubule dynamics protein regulator	gi|393911610	3	Loa loa
gi|171272724	cytochrome c oxidase subunit partial	gi|459219158	3	Strongyluris similis
gi|171290917	mitochondrial prohibitin complex protein 2	gi|402589662	3	Wuchereria bancrofti
gi|171279205	trypsin family protein	gi|170591658	3	Brugia malayi
gi|171273363	29kda protein from anisakis simplex	gi|6272123	3
gi|171279231	domain-containing protein	gi|312093389	3	Loa loa
gi|171289010	eukaryotic initiation factor 4a	gi|312069559	3	Loa loa
gi|18053593	fatty acid retinoid binding protein precursor	gi|17064713	3	Brugia pahangi
gi|15498035	2-methyl branched-chain enoyl reductase isoform i	gi|2407655	2	Ascaris suum
gi|22140023	26s proteasome non-atpase regulatory subunit 1	gi|393907753	2	Loa loa
gi|171289975	40s ribosomal protein s6	gi|170593729	2	Brugia malayi
gi|171276144	5-aminoimidazole ribonucleotide carboxylase-5-aminoimidazole-4-n-succinocarboxamide ribonucleotide synthetase	gi|155624212	2	Gallus gallus
gi|171291315	50s ribosomal protein l6e	gi|402585658	2	Wuchereria bancrofti
gi|171289003	60s ribosomal protein l31	gi|170593261	2	Brugia malayi
gi|171291586	60s ribosomal protein l39	gi|170574755	2	Brugia malayi
gi|171284448	60s ribosomal protein l6	gi|393909799	2	Loa loa
gi|19556097	60s ribosomal protein l7	gi|312076246	2	Loa loa
gi|18053633	Ag3	gi|219665135	2	Baylisascaris schroederi
gi|171275710	aniserp protein	gi|328887874	2	Anisakis simplex
gi|21057873	anxa6 protein	gi|393904640	2	Loa loa
gi|19054666	ASABF	gi|1731734	2	Ascaris suum
gi|171280929	atp synthase subunit variant	gi|393911207	2	Loa loa
gi|19556654	atp synthase f1	gi|402595097	2	Wuchereria bancrofti
gi|171289207	atp-dependent rna helicase ddx18	gi|312084719	2	Loa loa
gi|18053693	briggsae cbr-abf-2 protein	gi|268560724	2	Caenorhabditis briggsae
gi|17991203	briggsae cbr-sod-1 protein	gi|268530676	2	Caenorhabditis briggsae
gi|20076996	briggsae cbr-swm-1 protein	gi|268558940	2	Caenorhabditis briggsae
gi|256663987	briggsae cbr-vit-2 protein	gi|268579311	2	Caenorhabditis briggsae
gi|256663996	briggsae cbr-vit-6 protein	gi|268552115	2	Caenorhabditis briggsae
gi|15784637	cbs-prov protein	gi|393909354	2	Loa loa
gi|27589325	ck1 protein partial	gi|402588228	2	Wuchereria bancrofti
gi|171271277	cmgc mapk jnk protein kinase	gi|312092213	2	Loa loa
gi|23262723	cre-aat-6 protein	gi|308479072	2	Caenorhabditis remanei
gi|27471494	cre-ftn-2 protein	gi|308485244	2	Caenorhabditis remanei
gi|171287685	cre-lpd-9 protein	gi|308478516	2	Caenorhabditis remanei
gi|27927735	ef1a_oncvo ame: full=elongation factor 1-alpha short=ef-1-alpha	gi|119152	2	Onchocerca volvulus
gi|315703530	ef hand family protein	gi|170588123	2	Brugia malayi
gi|171284734	FolC protein	gi|393909358	2	Loa loa
gi|17991346	GG22562	gi|194883570	2	Drosophila erecta
gi|171290069	gtp-binding protein	gi|170596841	2	Brugia malayi
gi|23263046	g-protein comlpex beta subunit	gi|402576570	2	Wuchereria bancrofti
gi|27758519	hsp20 alpha crystallin family protein	gi|170591865	2	Brugia malayi
gi|18829024	isochorismatase family protein	gi|170594029	2	Brugia malayi
gi|27589213	MFP3	gi|33114628	2	Ascaris suum
gi|18686343	mgc80968 protein	gi|170579415	2	Brugia malayi
gi|171275839	mgc84032 protein	gi|170593451	2	Brugia malayi
gi|171271572	protein mpv17-like	gi|390331483	2	Strongylocentrotus purpuratus
gi|27927593	nim-2 protein	gi|68146617	2	Haemonchus contortus
gi|27758897	pp3111 protein	gi|170592763	2	Brugia malayi
gi|15498353	rpn-3 protein	gi|312077809	2	Loa loa
gi|171275771	rpp14 family protein	gi|393907240	2	Loa loa
gi|171284398	sec8 exocyst complex component specific domain-containing protein	gi|393911592	2	Loa loa
gi|315703554	sterlin resistant family member	gi|393910584	2	Loa loa
gi|19054766	vatl_ascsu ame: full=v-type proton atpase 16 kda proteolipid subunit short=v-atpase 16 kda proteolipid subunit ame: full=vacuolar proton pump 16 kda proteolipid subunit	gi|2493141	2	Ascaris lumbricoides
gi|20077526	beta-tubulin isotype 1	gi|60687481	2	Trichostrongylus tenuis
gi|171287776	alpha 1a-like	gi|291237438	2	Saccoglossus kowalevskii
gi|18849994	conserved domain protein	gi|339236865	2	Trichinella spiralis
gi|27927830	cre-cpz-2 protein	gi|308504053	2	Caenorhabditis remanei
gi|27470621	cre-nduf-5 protein	gi|308473165	2	Caenorhabditis remanei
gi|21057833	acetate- ligase	gi|393908290	2	Loa loa
gi|27589570	protein kinase domain containing protein	gi|170580544	2	Brugia malayi
gi|171284537	protein-tyrosine phosphatase	gi|402588639	2	Wuchereria bancrofti
gi|24467091	protein phosphatase 2c containing protein	gi|402592026	2	Wuchereria bancrofti
gi|171285940	Protein C14A4.6	gi|17531761	2	Caenorhabditis elegans
gi|15786915	Protein C28C12.4	gi|17538834	2	Caenorhabditis elegans
gi|24467847	protein cri-2	gi|17562342	2	Caenorhabditis elegans
gi|171273426	protein pck- isoform b	gi|71989649	2	Caenorhabditis elegans
gi|171279784	protein strl- isoform b	gi|392886864	2	Caenorhabditis elegans
gi|17994124	Protein Y106G6H.8	gi|193203406	2	Caenorhabditis elegans
gi|24468072	protein aldo- isoform b	gi|71983990	2	Caenorhabditis elegans
gi|18850277	protein isoform b	gi|71993508	2	Caenorhabditis elegans
gi|171288501	polyubiquitin, partial	gi|402586659	2	Wuchereria bancrofti
gi|27470073	inositol polyphosphate kinase	gi|402587340	2	Wuchereria bancrofti
gi|27926271	ubiquitin c	gi|358336555	2	Clonorchis sinensis
gi|171280477	ubiquitin-activating enzyme e1	gi|402589233	2	Wuchereria bancrofti
gi|17989942	fructose -bisphosphate aldolase	gi|166406769	2	Haliotis diversicolor
gi|27927501	large subunit ribosomal protein 2	gi|256709135	2	Koerneria sudhausi
gi|171279940	ribosomal protein l19	gi|402592130	2	Wuchereria bancrofti
gi|18686874	ribosomal protein l27a	gi|100913222	2	Ascaris suum
gi|21056435	ribosomal protein s14	gi|312092638	2	Loa loa
gi|171284951	ribosomal protein s5a	gi|164430966	2	Drosophila silvestris
gi|18053700	nucleosome binding protein	gi|6065744	2	Anisakis simplex
gi|256665029	succinate dehydrogenase	gi|170579815	2	ubiquinone
gi|17994287	flavoprotein subunit of succinate dehydrogenase	gi|18389427	2	Ascaris suum
gi|20077653	ring finger protein	gi|393912357	2	Loa loa
gi|27001521	troponin t	gi|170595631	2	Brugia malayi
gi|315683575	troponin t protein partial	gi|402584097	2	Wuchereria bancrofti
gi|91104848	hypothetical protein Bm1_05555	gi|170573746	2	Brugia malayi
gi|20076916	hypothetical protein Bm1_06125	gi|170574169	2	Brugia malayi
gi|91104945	hypothetical protein Bm1_11025	gi|170576554	2	Brugia malayi
gi|171280593	hypothetical protein Bm1_19490	gi|170580645	2	Brugia malayi
gi|17990553	hypothetical protein Bm1_23805	gi|170582634	2	Brugia malayi
gi|24208994	hypothetical protein Bm1_41535	gi|170590006	2	Brugia malayi
gi|18689616	hypothetical protein BRAFLDRAFT_210423	gi|260815865	2	Branchiostoma floridae
gi|27470938	hypothetical protein CAEBREN_00154	gi|341892225	2	Caenorhabditis brenneri
gi|171285074	hypothetical protein CAEBREN_00373	gi|341887793	2	Caenorhabditis brenneri
gi|18687425	hypothetical protein CAEBREN_00640	gi|341882222	2	Caenorhabditis brenneri
gi|27471456	hypothetical protein CAEBREN_05521	gi|341882828	2	Caenorhabditis brenneri
gi|21058166	hypothetical protein CAEBREN_08015	gi|341885260	2	Caenorhabditis brenneri
gi|171284488	hypothetical protein CAEBREN_08311	gi|341883981	2	Caenorhabditis brenneri
gi|18689652	hypothetical protein CAEBREN_08334	gi|341882029	2	Caenorhabditis brenneri
gi|21058376	hypothetical protein CAEBREN_11946	gi|341879461	2	Caenorhabditis brenneri
gi|171274859	hypothetical protein CAEBREN_14449	gi|341887215	2	Caenorhabditis brenneri
gi|256665016	hypothetical protein CAEBREN_15446	gi|341883307	2	Caenorhabditis brenneri
gi|18850292	hypothetical protein CAEBREN_15765	gi|341894196	2	Caenorhabditis brenneri
gi|171286319	hypothetical protein CAEBREN_17339	gi|341891431	2	Caenorhabditis brenneri
gi|21057073	hypothetical protein CAEBREN_23321	gi|341877657	2	Caenorhabditis brenneri
gi|19055267	hypothetical protein CAEBREN_25958	gi|341893542	2	Caenorhabditis brenneri
gi|20077403	hypothetical protein CAEBREN_32162	gi|341882355	2	Caenorhabditis brenneri
gi|20077277	Hypothetical protein CBG08279	gi|268567291	2	Caenorhabditis briggsae
gi|18827605	Hypothetical protein CBG22031	gi|268563394	2	Caenorhabditis briggsae
gi|24467764	hypothetical protein CRE_01855	gi|308509628	2	Caenorhabditis remanei
gi|27927257	hypothetical protein DAPPUDRAFT_202613	gi|321458782	2	Daphnia pulex
gi|18686385	hypothetical protein DAPPUDRAFT_304197	gi|321469165	2	Daphnia pulex
gi|171283485	hypothetical protein LOAG_00940	gi|312066982	2	Loa loa
gi|27926803	hypothetical protein LOAG_01351	gi|393912154	2	Loa loa
gi|27001909	hypothetical protein LOAG_01905	gi|312069029	2	Loa loa
gi|21058326	hypothetical protein LOAG_02467	gi|312070236	2	Loa loa
gi|24209182	hypothetical protein LOAG_02778	gi|312070907	2	Loa loa
gi|171288983	hypothetical protein LOAG_05698	gi|312077390	2	Loa loa
gi|17993110	hypothetical protein LOAG_06833	gi|312080006	2	Loa loa
gi|171291170	hypothetical protein LOAG_06871	gi|312080096	2	Loa loa
gi|27588448	hypothetical protein LOAG_12457	gi|393909319	2	Loa loa
gi|27758938	hypothetical protein LOAG_12543	gi|312094676	2	Loa loa
gi|256665170	hypothetical protein LOAG_15056	gi|393906295	2	Loa loa
gi|27759421	hypothetical protein LOAG_17054	gi|393910420	2	Loa loa
gi|171274771	hypothetical protein THITE_2106674	gi|367036855	2	Thielavia terrestris NRRL 8126
gi|171286201	hypothetical protein TTHERM_02141640	gi|118392259	2	Tetrahymena thermophila
gi|18686589	hypothetical protein WUBG_06465	gi|402588693	2	Wuchereria bancrofti
gi|18827544	hypothetical protein WUBG_09343, partial	gi|402585809	2	Wuchereria bancrofti
gi|76250816	hypothetical protein Bm1_40920	gi|170589766	2	Brugia malayi
gi|17990189	hypothetical protein CAEBREN_28117	gi|341894308	2	Caenorhabditis brenneri
gi|16747169	hypothetical protein LOAG_07787	gi|312082254	2	Loa loa
gi|24467503	hypothetical protein LOAG_12283	gi|312093908	2	Loa loa
gi|18827633	hypothetical protein LOAG_13403	gi|312097382	2	Loa loa
gi|171279487	hypothetical protein LOAG_17220	gi|393910021	2	Loa loa
gi|18829515	hypothetical protein LOAG_18602	gi|393905606	2	Loa loa
gi|17994323	hypothetical protein WUBG_12372	gi|402582774	2	Wuchereria bancrofti
gi|14019954	hypothetical protein LOAG_13274, partial	gi|393906402	2	Loa loa
gi|27588679	hypothetical protein WUBG_15211, partial	gi|402579934	2	Wuchereria bancrofti
gi|171284349	hypothetical protein WUBG_18751, partial	gi|402576383	2	Wuchereria bancrofti
gi|27589585	hypothetical kda protein in chromosome	gi|170583507	2	Brugia malayi
gi|17991258	hypothetical protein WUBG_07283, partial	gi|402587874	2	Wuchereria bancrofti
gi|16746593	splicing factor 3a subunit partial	gi|402587014	2	Wuchereria bancrofti
gi|6382702	cuticle collagen	gi|170577723	2	Brugia malayi
gi|16747874	cecropin p4	gi|74837089	2	Ascaris suum
gi|24467864	phosphoglycerate kinase	gi|312078538	2	Loa loa
gi|171276200	sulfate permease	gi|312074779	2	Loa loa
gi|256664041	vitellogenin	gi|399531727	2	Oscheius tipulae
gi|171284370	achain structure of onchocerca volvulus pi-class glutathione s-transferase	gi|60593542	2
gi|17992531	malate dehydrogenase	gi|402595057	2	Wuchereria bancrofti
gi|171287650	heat shock protein partial	gi|156068	2	Brugia pahangi
gi|171285034	elongation factor g	gi|339259052	2	Trichinella spiralis
gi|17992650	dual specificity protein phosphatase cdc14b	gi|393912370	2	Loa loa
gi|256665074	serine threonine-protein phosphatase	gi|393910625	2	Loa loa
gi|17992387	glycosyl hydrolases family 31 protein	gi|170589623	2	Brugia malayi
gi|21058214	aspartic protease	gi|300245044	2	Steinernema carpocapsae
gi|171291626	cu-zn superoxide dismutase	gi|334562357	2	Apostichopus japonicus
gi|27001311	unknown	gi|100913255	2	Pristionchus pacificus
gi|171274632	cell differentiation protein rcd1	gi|393908259	2	Loa loa
gi|171279140	cytochrome b	gi|319656172	2	Ascaris suum
gi|27001359	cytochrome b small subunit of succinate-ubiquinone reductase	gi|18389429	2	Ascaris suum
gi|20076390	cytochrome c oxidase subunit i	gi|357018150	2	Baylisascaris procyonis
gi|171286103	acyl- binding protein	gi|374463484	2	Onychostoma macrolepis
gi|15784703	cardiac actin	gi|11493749	2	Canis lupus familiaris
gi|18054157	zinc finger variant 3	gi|393912115	2	Loa loa
gi|171279485	elongation factor 1-alpha	gi|402577832	2	Wuchereria bancrofti
gi|18850091	acetyltransferase	gi|393909464	2	Loa loa
gi|19054366	PREDICTED: uncharacterized protein LOC101157921	gi|432958670	2	Oryzias latipes
gi|23263301	cathepsin d-like aspartic protease	gi|262232673	2	Anisakis simplex
gi|17993582	1110049g11rik protein	gi|170591538	1	Brugia malayi
gi|171276211	type-1 cytochrome c	gi|1827479	1	Ascaris suum
gi|15785706	type 2a protein phosphatase catalytic subunit	gi|312072784	1	Loa loa
gi|15786668	3 exoribonuclease	gi|312071046	1	Loa loa
gi|17993490	3 exoribonuclease domain 2 containing protein	gi|170586564	1	Brugia malayi
gi|17991542	40s ribosomal protein s13	gi|170580394	1	Brugia malayi
gi|171289494	40s ribosomal protein s15	gi|312068647	1	Loa loa
gi|27002264	40s ribosomal protein s21	gi|312067018	1	Loa loa
gi|19556199	40s ribosomal protein s3a	gi|402579303	1	Wuchereria bancrofti
gi|256665119	40s ribosomal protein variant	gi|393910986	1	Loa loa
gi|24208937	40s ribosomal protein partial	gi|402582302	1	Wuchereria bancrofti
gi|171288547	50s ribosomal protein l3	gi|402589180	1	Wuchereria bancrofti
gi|27470869	50s ribosomal protein l18	gi|402594131	1	Wuchereria bancrofti
gi|17991395	50s ribosomal protein l32	gi|402591315	1	Wuchereria bancrofti
gi|27002127	50s ribosomal protein variant	gi|393911944	1	Loa loa
gi|24208957	60s ribosomal protein l18	gi|170585019	1	Brugia malayi
gi|18686678	60s ribosomal protein l23a	gi|170573360	1	Brugia malayi
gi|171288642	60s ribosomal protein l31-like	gi|410949732	1	Felis catus
gi|171289982	60s ribosomal protein l49	gi|312080860	1	Loa loa
gi|21057808	60s ribosomal protein partial	gi|402585126	1	Wuchereria bancrofti
gi|27589146	60s acidic ribosomal phosphoprotein p0	gi|122894127	1	Brugia malayi
gi|171285236	ab-hydrolase associated lipase region family protein	gi|170581665	1	Brugia malayi
gi|17991842	achain the structure of ascaris hemoglobin domain i at angstroms resolution: molecular features of oxygen avidity	gi|157830059	1	Ascaris
gi|10803951	achain crystal structure of pp32	gi|151567701	1	Homo sapiens
gi|171269538	achain solution structure of a dimeric n-terminal fragment of human ubiquitin	gi|159162358	1	Homo sapiens
gi|6382698	actb protein	gi|117167827	1	Homo sapiens
gi|15784885	af121894_1lipoamide dehydrogenase	gi|4836454	1	Ascaris suum
gi|24209231	af283767_1beta-tubulin isoform 1-3	gi|10179956	1	Cylicocyclus nassatus
gi|19556856	AF368914_1Ade-5	gi|18201671	1	Glossina morsitans morsitans
gi|15497362	alkyldihydroxyacetonephosphate synthase	gi|312074176	1	Loa loa
gi|171276105	20s proteasome alpha5 subunit	gi|312067265	1	Loa loa
gi|27470979	aminoadipate-semialdehyde dehydrogenase-phosphopantetheinyl transferase	gi|170585774	1	Brugia malayi
gi|171280627	AsSLR3.1	gi|1518117	1	Ascaris suum
gi|20076661	atp synthase alpha chain	gi|268619126	1	Bursaphelenchus xylophilus
gi|17990921	atp synthase subunit epsilon	gi|312079167	1	Loa loa
gi|21058904	ATPase	gi|402590183	1	Wuchereria bancrofti
gi|315703537	atp-dependent helicase ddx48	gi|170578338	1	Brugia malayi
gi|27759220	AvL3-1	gi|468141	1	Acanthocheilonema viteae
gi|171279660	b-box zinc finger family protein	gi|312075947	1	Loa loa
gi|171289273	briggsae cbr-ads-1 protein	gi|268570757	1	Caenorhabditis briggsae
gi|15497925	briggsae cbr-atp-3 protein	gi|268565975	1	Caenorhabditis briggsae
gi|21056475	briggsae cbr-col-156 protein	gi|268557070	1	Caenorhabditis briggsae
gi|27588498	briggsae cbr-dhs-20 protein	gi|268557236	1	Caenorhabditis briggsae
gi|171289056	briggsae cbr-dhs-25 protein	gi|268569732	1	Caenorhabditis briggsae
gi|18687953	briggsae cbr-ech-5 protein	gi|268564268	1	Caenorhabditis briggsae
gi|27001825	briggsae cbr-ftn-1 protein	gi|268554882	1	Caenorhabditis briggsae
gi|17992410	briggsae cbr-mmab-1 protein	gi|268574480	1	Caenorhabditis briggsae
gi|6382788	briggsae cbr-nnt-1 protein	gi|268579675	1	Caenorhabditis briggsae
gi|17990893	briggsae cbr-ril-1 protein	gi|268559624	1	Caenorhabditis briggsae
gi|19054545	briggsae cbr-ttr-5 protein	gi|268573594	1	Caenorhabditis briggsae
gi|18849608	briggsae cbr-valv-1 protein	gi|268536048	1	Caenorhabditis briggsae
gi|18686344	c330007p06rik protein	gi|170587054	1	Brugia malayi
gi|17992526	calcyphosine isoform a	gi|312075910	1	Loa loa
gi|171287027	cbn-act-5 protein	gi|341878836	1	Caenorhabditis brenneri
gi|27927294	cbn-calu-1 protein	gi|341874414	1	Caenorhabditis brenneri
gi|17993089	cbn-coq-8 protein	gi|341896229	1	Caenorhabditis brenneri
gi|22139588	cbn-cpin-1 protein	gi|341897199	1	Caenorhabditis brenneri
gi|76250859	cbn-har-1 protein	gi|341889814	1	Caenorhabditis brenneri
gi|17994318	cbn-kat-1 protein	gi|341899830	1	Caenorhabditis brenneri
gi|15498093	cbn-rpl-6 protein	gi|341897254	1	Caenorhabditis brenneri
gi|15497761	cbn-nuo-1 protein	gi|341888975	1	Caenorhabditis brenneri
gi|171283870	cbr-itx-1 partial	gi|393907671	1	Loa loa
gi|18688891	chaperonine protein hsp60	gi|170596461	1	Brugia malayi
gi|18687773	cmgc cdk cdk10 protein kinase	gi|312078121	1	Loa loa
gi|17993673	cre-col-40 protein	gi|308487220	1	Caenorhabditis remanei
gi|27470662	cre-fkb-3 protein	gi|308470733	1	Caenorhabditis remanei
gi|15786506	cre-ldh-1 protein	gi|308510636	1	Caenorhabditis remanei
gi|91104890	cre-rpl-12 protein	gi|308492389	1	Caenorhabditis remanei
gi|171287178	cre-vit-5 protein	gi|308511477	1	Caenorhabditis remanei
gi|16746754	ctg-1 protein	gi|393905296	1	Loa loa
gi|27589144	cytb_10020cytochrome b	gi|5834877	1	Ascaris suum
gi|15498073	c-terminal binding protein 2	gi|62857633	1	Xenopus (Silurana) tropicalis
gi|14020123	c-type lectin	gi|305381004	1	Ascaris suum
gi|27589706	c-type lectin bfl-2-like	gi|327278344	1	Anolis carolinensis
gi|21057862	DHS-16	gi|333411309	1	Ascaris suum
gi|19556422	dna polymerase	gi|393911471	1	Loa loa
gi|15784416	dna polymerase i	gi|323140021	1	Methylocystis sp.
gi|18688103	dna-directed rna polymerases i ii and iii subunit rpabc5	gi|319025576	1	Ictalurus punctatus
gi|27002560	dnph1_nemve ame: full= 2 -deoxynucleoside 5 -phosphate n-hydrolase 1	gi|156402726	1	Nematostella vectensis
gi|171279896	dolichyl-di-phosphooligosaccharide-protein glycotransferase	gi|312076463	1	Loa loa
gi|27927368	dutp diphosphatase	gi|312096583	1	Loa loa
gi|171279213	eif3s9 protein	gi|170595768	1	Brugia malayi
gi|17993689	endoplasmin	gi|312075055	1	Loa loa
gi|20076221	etfa_caeel ame: full=probable electron transfer flavoprotein subunit mitochondrial short=alpha-etf flags: precursor	gi|17506929	1	Caenorhabditis elegans
gi|171287583	fabh_ascsu ame: full=fatty acid-binding protein homolog ame: full=as-p18 flags: precursor	gi|2494406	1	Ascaris suum
gi|27759057	fmrfamide-related peptide flp-8 precursor	gi|33621241	1	Ascaris suum
gi|15786775	g2f domain containing protein	gi|170594455	1	Brugia malayi
gi|171275256	GCY-9	gi|317140479	1	Caenorhabditis elegans
gi|27471391	GK22016	gi|195431184	1	Drosophila willistoni
gi|21057799	gmpr_ascsu ame: full=gmp reductase ame: full=guanosine 5 -monophosphate oxidoreductase short=guanosine monophosphate reductase	gi|121770	1	Ascaris lumbricoides
gi|16746944	granulin, putative	gi|241853043	1	Ixodes scapularis
gi|27471510	g-patch domain containing protein	gi|170592565	1	Brugia malayi
gi|171285860	h3 histone family 3a	gi|165940904	1	Ovis aries
gi|27588968	hsp90 co-chaperone cdc37	gi|170587527	1	Brugia malayi
gi|18054087	icaa_ascsu ame: full=carboxypeptidase a inhibitor	gi|124102	1
gi|17994211	ifeb_ascsu ame: full=intermediate filament protein b short=if-b	gi|124235	1
gi|18828587	il5 receptor binding protein	gi|170580481	1	Brugia malayi
gi|17993703	kh domain containing protein	gi|170578470	1	Brugia malayi
gi|18053628	lacz alpha protein	gi|3808121	1	Promoter search vector pME4507
gi|18688247	lacz alpha peptide	gi|153868567	1	Beggiatoa sp. SS
gi|19557582	loc496142 partial	gi|77748479	1	Xenopus laevis
gi|171280874	lsm14a protein	gi|402592860	1	Wuchereria bancrofti
gi|18849767	methylglutaconyl- partial	gi|426222177	1	Ovis aries
gi|171289323	MFP1-beta	gi|33114624	1	Ascaris suum
gi|27927364	mgc83479 protein	gi|170589393	1	Brugia malayi
gi|171287554	mgc88946 protein	gi|170587798	1	Brugia malayi
gi|256665086	msp-domain protein 5	gi|23169009	1	Ascaris suum
gi|171289332	nac domain-containing protein	gi|312084276	1	Loa loa
gi|171287825	nac domain containing protein	gi|170574396	1	Brugia malayi
gi|171273324	nadh-ubiquinone oxidoreductase 23 kda subunit	gi|312072386	1	Loa loa
gi|15497259	nd1_10020nadh dehydrogenase subunit 1	gi|5834874	1	Ascaris suum
gi|20076317	ndub2_caeel ame: full=probable nadh dehydrogenase	gi|17534033	1	Caenorhabditis elegans
gi|171283995	nnre_drose ame: full=nad h-hydrate epimerase ame: full=nad hx epimerase	gi|195350609	1	Drosophila sechellia
gi|27003137	not2 not3 not5 family protein	gi|312075076	1	Loa loa
gi|15786009	P40	gi|312077462	1	Loa loa
gi|27588591	pe-pgrs family protein	gi|393905945	1	Loa loa
gi|17991408	phd finger-like domain protein 5a	gi|170583173	1	Brugia malayi
gi|17990439	prl-1 protein	gi|402590083	1	Wuchereria bancrofti
gi|171285185	progranulin 1	gi|390609434	1	Ciona savignyi
gi|171280599	prp18 domain-containing protein	gi|402581522	1	Wuchereria bancrofti
gi|20077020	puma_parun ame: full=227 kda spindle- and centromere-associated protein ame: full=puma1	gi|25453232	1	Parascaris univalens
gi|17991365	rna binding protein	gi|312081197	1	Loa loa
gi|171280823	rna-dependent rna polymerase	gi|157849942	1	Rosa multiflora cryptic virus
gi|171283864	saposin-like type region 1 family protein	gi|170588245	1	Brugia malayi
gi|24467147	scp-like extracellular protein	gi|170578116	1	Brugia malayi
gi|23262259	sec14-like protein 4	gi|170582665	1	Brugia malayi
gi|17992615	SocE	gi|196036995	1	Bacillus cereus W
gi|27001472	sod-3 protein	gi|406047260	1	Bursaphelenchus xylophilus
gi|19055495	swirm domain containing protein	gi|170581165	1	Brugia malayi
gi|24466755	tbc1 domain family member partial	gi|405953832	1	Crassostrea gigas
gi|27588575	tpa: ubiquitin and ribosomal protein s27a-like	gi|296484338	1	Bos taurus
gi|91104672	TPA: hypothetical protein BOS_23217	gi|296473158	1	Bos taurus
gi|27927505	tpa_exp: beta-tubulin	gi|325303334	1	Amblyomma variegatum
gi|16746368	t-complex protein 1 subunit epsilon	gi|393908992	1	Loa loa
gi|18850300	u1 zinc finger family protein	gi|312077036	1	Loa loa
gi|20077458	ube1-prov protein	gi|312073082	1	Loa loa
gi|18054045	unc-49b protein	gi|397880790	1	Toxocara canis
gi|19054537	utp--glucose-1-phosphate uridylyltransferase family protein	gi|170586386	1	Brugia malayi
gi|171286331	vhs domain-containing protein	gi|402591940	1	Wuchereria bancrofti
gi|16747431	WAGO-2	gi|333440966	1	Ascaris suum
gi|27003041	wd-repeat protein 3	gi|170573642	1	Brugia malayi
gi|18688173	alpha-hemolysin	gi|213959330	1	Burkholderia cenocepacia
gi|171286242	alpha isoform cra_b	gi|148667971	1	Mus musculus
gi|16746480	beta galactosidase alpha complement	gi|1236970	1	Cloning vector pBRkanf1
gi|17990696	beta-galactosidase alpha- partial	gi|348687	1	Shuttle vector pJIR750
gi|17993221	beta-galactosidase alpha-peptide	gi|3953671	1	Cloning vector pTH19cr
gi|15785449	beta-galactosidase-complementation protein	gi|567893	1
gi|20077552	beta- partial	gi|402810659	1	Mugilogobius abei
gi|23262798	beta-glucuronidase precursor	gi|170571649	1	Brugia malayi
gi|15786108	beta-tubulin isotype i	gi|68303303	1	Ancylostoma caninum
gi|171275433	gaba a glycine receptor subunit	gi|468495	1	Haemonchus contortus
gi|171271180	galactokinase	gi|312074744	1	Loa loa
gi|20077028	galectin 5	gi|341864437	1	Angiostrongylus cantonensis
gi|15498021	chaperonin homolog mitochondrial precursor	gi|170576770	1	Brugia malayi
gi|17990827	conserved hypothetical protein, partial	gi|301330801	1	Escherichia coli
gi|24468192	surface associated antigen 1 precursor	gi|184991864	1	Teladorsagia circumcincta
gi|21056276	uncoordinated protein 60	gi|312080030	1	Loa loa
gi|15498258	beta partial	gi|343952740	1	Nucula proxima
gi|27001166	cre-mmab-1 protein	gi|308487772	1	Caenorhabditis remanei
gi|27759226	cre-pdf-1 protein	gi|308487564	1	Caenorhabditis remanei
gi|315703539	cre-ins-18 protein	gi|308476886	1	Caenorhabditis remanei
gi|171283486	cre-aldo-2 protein	gi|308497072	1	Caenorhabditis remanei
gi|171285447	methionine variant	gi|393906659	1	Loa loa
gi|27003220	protein acbp-7	gi|86562872	1	Caenorhabditis elegans
gi|23261800	protein asp-6	gi|17557208	1	Caenorhabditis elegans
gi|19055341	protein egl- isoform b	gi|392901707	1	Caenorhabditis elegans
gi|17991215	protein kinase c substrate 80k-h	gi|170590226	1	Brugia malayi
gi|171289834	proteasome cyclosome repeat family protein	gi|170586472	1	Brugia malayi
gi|20076694	proteasome subunit beta type 3	gi|312067975	1	Loa loa
gi|18687918	protein abf-2	gi|17506177	1	Caenorhabditis elegans
gi|15784342	Protein C18E9.7	gi|17531995	1	Caenorhabditis elegans
gi|22139836	protein camt- isoform a	gi|32565401	1	Caenorhabditis elegans
gi|17994278	protein col-65	gi|17508163	1	Caenorhabditis elegans
gi|24467894	protein ctg- isoform a	gi|17507919	1	Caenorhabditis elegans
gi|19556813	protein dhs-13	gi|17560676	1	Caenorhabditis elegans
gi|171279331	protein dhs-20	gi|115534660	1	Caenorhabditis elegans
gi|17993609	protein djr-	gi|17531319	1	Caenorhabditis elegans
gi|24468244	protein dpf- isoform b	gi|25144540	1	Caenorhabditis elegans
gi|24468203	protein ech-5	gi|392898234	1	Caenorhabditis elegans
gi|17990907	protein eef-	gi|17553634	1	Caenorhabditis elegans
gi|17992743	Protein F26E4.2	gi|17506869	1	Caenorhabditis elegans
gi|18849728	Protein F38E9.6	gi|392928219	1	Caenorhabditis elegans
gi|27759646	Protein F44E5.1	gi|17534007	1	Caenorhabditis elegans
gi|22139552	Protein F56A11.5	gi|17540702	1	Caenorhabditis elegans
gi|23262862	protein gnrr- isoform b	gi|392921834	1	Caenorhabditis elegans
gi|171283714	Protein K04E7.1	gi|193210523	1	Caenorhabditis elegans
gi|15786282	protein kcnl- isoform b	gi|392921886	1	Caenorhabditis elegans
gi|15786008	protein lys-5	gi|17540788	1	Caenorhabditis elegans
gi|15786479	Protein M02D8.1	gi|17568939	1	Caenorhabditis elegans
gi|18686285	protein mce-1	gi|17506387	1	Caenorhabditis elegans
gi|27927459	protein mocs-1	gi|25147498	1	Caenorhabditis elegans
gi|15784397	protein mpst- isoform b	gi|392922004	1	Caenorhabditis elegans
gi|18053806	protein nhr-45	gi|115534985	1	Caenorhabditis elegans
gi|15786603	protein nhr- isoform a	gi|115532041	1	Caenorhabditis elegans
gi|27003443	protein pnc-2	gi|71999339	1	Caenorhabditis elegans
gi|171284346	protein sams- isoform b	gi|25145635	1	Caenorhabditis elegans
gi|171286013	protein srt-62	gi|392887143	1	Caenorhabditis elegans
gi|17990684	protein strl- isoform a	gi|392886862	1	Caenorhabditis elegans
gi|17991652	protein swt-3	gi|17538528	1	Caenorhabditis elegans
gi|27003541	Protein T03F1.11	gi|71990035	1	Caenorhabditis elegans
gi|171283659	Protein T08B1.1	gi|17564080	1	Caenorhabditis elegans
gi|171284141	Protein T21D12.14	gi|351064244	1	Caenorhabditis elegans
gi|17994007	protein ugt- isoform a	gi|25141379	1	Caenorhabditis elegans
gi|21056304	protein valv-1	gi|17538290	1	Caenorhabditis elegans
gi|24467290	Protein W01A11.1	gi|17564944	1	Caenorhabditis elegans
gi|27470492	protein spds- isoform a	gi|25154106	1	Caenorhabditis elegans
gi|17972041	protein kish-a-like	gi|432874416	1	Oryzias latipes
gi|17994328	protein mdh- isoform b	gi|32566798	1	Caenorhabditis elegans
gi|15784318	protein isoform c	gi|71991659	1	Caenorhabditis elegans
gi|171286393	electron transfer flavoprotein alpha-subunit	gi|312962533	1	Pseudomonas fluorescens WH6
gi|171286674	short-chain dehydrogenase reductase sdr	gi|345299551	1	Enterobacter asburiae
gi|171280807	polyubiquitin-a- partial	gi|380026660	1	Apis florea
gi|27001533	1 divalent ion tolerance protein	gi|312075864	1	Loa loa
gi|171284473	translationally controlled tumor protein	gi|100913226	1	Ascaris suum
gi|16747209	translation elongation factor g	gi|393905793	1	Loa loa
gi|18053635	ubiquitin conjugating enzyme protein 3	gi|170577455	1	Brugia malayi
gi|24468284	ubiquitin carboxyl-terminal partial	gi|402581201	1	Wuchereria bancrofti
gi|15784645	ubiquitin carrier partial	gi|402595010	1	Wuchereria bancrofti
gi|18686530	nonmuscle myosin essential light chain encoded by ank accession number partial	gi|1841960	1	Toxocara canis
gi|18688858	slit homolog 2 protein precursor	gi|24371292	1	Danio rerio
gi|76250929	cysteine-rich protein	gi|170578739	1	Brugia malayi
gi|27759176	camk tssk protein kinase	gi|312069584	1	Loa loa
gi|27589474	camk protein kinase	gi|312080609	1	Loa loa
gi|171279445	calcium-activated potassium channel	gi|184161659	1	Ascaris suum
gi|20076806	cadherin domain protein	gi|339242823	1	Trichinella spiralis
gi|20077605	glycyl-trna synthetase	gi|312077807	1	Loa loa
gi|27471209	hd domain-containing protein	gi|402593089	1	Wuchereria bancrofti
gi|171285324	glutathione transferase	gi|170586932	1	Brugia malayi
gi|27926857	cystathionine gamma-lyase	gi|402588152	1	Wuchereria bancrofti
gi|15785789	fructose-bisphosphate aldolase 1	gi|170578753	1	Brugia malayi
gi|315703556	trehalase, partial	gi|402587875	1	Wuchereria bancrofti
gi|17993965	protein-tyrosine phosphatase containing protein	gi|170593603	1	Brugia malayi
gi|22139842	ribosomal protein s9 containing protein	gi|393911424	1	Loa loa
gi|171272517	papain family cysteine protease containing protein	gi|312068028	1	Loa loa
gi|17992520	peptidase m16 inactive domain containing protein	gi|170588279	1	Brugia malayi
gi|17989804	tpr domain containing protein	gi|170574688	1	Brugia malayi
gi|21058183	nuclear dna-binding protein c1d	gi|312088170	1	Loa loa
gi|171280470	endonuclease-reverse transcriptase	gi|357618281	1	Danaus plexippus
gi|27588776	exonuclease	gi|393907515	1	Loa loa
gi|24467313	rnase h family protein	gi|170581800	1	Brugia malayi
gi|21056329	large subunit ribosomal protein 23	gi|256709335	1	Koerneria sudhausi
gi|27471236	ribosomal protein l18ae	gi|402586350	1	Wuchereria bancrofti
gi|18829183	ribosomal protein l27	gi|312082899	1	Loa loa
gi|17990639	ribosomal protein l36	gi|402582538	1	Wuchereria bancrofti
gi|27471063	ribosomal protein s3	gi|189308068	1	Caenorhabditis brenneri
gi|17991265	small subunit ribosomal protein 27	gi|256709278	1	Oigolaimella attenuata
gi|17992120	small subunit ribosomal protein 28	gi|256709228	1	Rhabditoides inermis
gi|27003534	ring finger protein 5	gi|402591537	1	Wuchereria bancrofti
gi|19557266	a chain high-resolution structure of ascaris trypsin inhibitor in solution: direct evidence for a ph induced conformational transition in the reactive site	gi|125026	1	Ascaris
gi|18054244	actin- partial	gi|402578741	1	Wuchereria bancrofti
gi|18689033	myosin heavy chain	gi|170589679	1	Brugia malayi
gi|15497748	myosin heavy chain b	gi|312098597	1	Loa loa
gi|24209397	activated protein kinase c receptor rack1	gi|312075760	1	Loa loa
gi|20077488	chitin binding peritrophin-a domain containing protein	gi|170581489	1	Brugia malayi
gi|171286526	methylmalonyl- epimerase variant	gi|62088518	1	Homo sapiens
gi|27588596	hypothetical protein Bm1_02375	gi|170572087	1	Brugia malayi
gi|15785461	hypothetical protein Bm1_03800	gi|170572827	1	Brugia malayi
gi|76250787	hypothetical protein Bm1_05565	gi|170573750	1	Brugia malayi
gi|27002414	hypothetical protein Bm1_06655	gi|170574407	1	Brugia malayi
gi|18686288	hypothetical protein Bm1_07140	gi|170574630	1	Brugia malayi
gi|18829176	hypothetical protein Bm1_07345	gi|170574732	1	Brugia malayi
gi|15784609	hypothetical protein Bm1_24430	gi|170582910	1	Brugia malayi
gi|15785820	hypothetical protein Bm1_24750	gi|170583054	1	Brugia malayi
gi|15498148	hypothetical protein Bm1_40150	gi|170589447	1	Brugia malayi
gi|20077138	hypothetical protein Bm1_49780	gi|170593339	1	Brugia malayi
gi|315703559	hypothetical protein Bm1_57465	gi|170596937	1	Brugia malayi
gi|17991624	hypothetical protein BRAFLDRAFT_90953	gi|260831607	1	Branchiostoma floridae
gi|11141001	hypothetical protein CAEBREN_01262	gi|341901777	1	Caenorhabditis brenneri
gi|20076568	hypothetical protein CAEBREN_02088	gi|341883909	1	Caenorhabditis brenneri
gi|18850366	hypothetical protein CAEBREN_02279	gi|341903468	1	Caenorhabditis brenneri
gi|17992860	hypothetical protein CAEBREN_03747	gi|341896178	1	Caenorhabditis brenneri
gi|17994154	hypothetical protein CAEBREN_04091	gi|341901591	1	Caenorhabditis brenneri
gi|23261862	hypothetical protein CAEBREN_05705	gi|341895050	1	Caenorhabditis brenneri
gi|171284920	hypothetical protein CAEBREN_08288	gi|341877553	1	Caenorhabditis brenneri
gi|171286266	hypothetical protein CAEBREN_10431	gi|341901245	1	Caenorhabditis brenneri
gi|17991835	hypothetical protein CAEBREN_12435	gi|341897144	1	Caenorhabditis brenneri
gi|27470214	hypothetical protein CAEBREN_15135	gi|341882525	1	Caenorhabditis brenneri
gi|17993398	hypothetical protein CAEBREN_15906	gi|341896689	1	Caenorhabditis brenneri
gi|15784541	hypothetical protein CAEBREN_16198	gi|341874464	1	Caenorhabditis brenneri
gi|171284986	hypothetical protein CAEBREN_16306	gi|341880390	1	Caenorhabditis brenneri
gi|23261730	hypothetical protein CAEBREN_16530	gi|341895296	1	Caenorhabditis brenneri
gi|15497837	hypothetical protein CAEBREN_20112	gi|341875910	1	Caenorhabditis brenneri
gi|17989874	hypothetical protein CAEBREN_20130	gi|341896427	1	Caenorhabditis brenneri
gi|16746708	hypothetical protein CAEBREN_20215	gi|341880498	1	Caenorhabditis brenneri
gi|15497871	hypothetical protein CAEBREN_20893	gi|341890801	1	Caenorhabditis brenneri
gi|15785968	hypothetical protein CAEBREN_21209	gi|341875334	1	Caenorhabditis brenneri
gi|15786784	hypothetical protein CAEBREN_21801	gi|341886232	1	Caenorhabditis brenneri
gi|171280774	hypothetical protein CAEBREN_23080	gi|341903378	1	Caenorhabditis brenneri
gi|18689871	hypothetical protein CAEBREN_23228	gi|341899816	1	Caenorhabditis brenneri
gi|27470077	hypothetical protein CAEBREN_23666	gi|341874518	1	Caenorhabditis brenneri
gi|17992444	hypothetical protein CAEBREN_25071	gi|341896890	1	Caenorhabditis brenneri
gi|171279151	hypothetical protein CAEBREN_25141	gi|341876672	1	Caenorhabditis brenneri
gi|256665032	hypothetical protein CAEBREN_25818	gi|341892283	1	Caenorhabditis brenneri
gi|171289352	hypothetical protein CAEBREN_28053	gi|341877435	1	Caenorhabditis brenneri
gi|171273371	hypothetical protein CAEBREN_28290	gi|341900251	1	Caenorhabditis brenneri
gi|171287500	hypothetical protein CAEBREN_28524	gi|341890611	1	Caenorhabditis brenneri
gi|171286228	hypothetical protein CAEBREN_29454	gi|341881741	1	Caenorhabditis brenneri
gi|18686336	hypothetical protein CAEBREN_32418	gi|341891361	1	Caenorhabditis brenneri
gi|171275606	hypothetical protein CAPTEDRAFT_105621	gi|443691075	1	Capitella teleta
gi|22139974	hypothetical protein CAPTEDRAFT_123067	gi|443697661	1	Capitella teleta
gi|171290958	Hypothetical protein CBG00043	gi|268575360	1	Caenorhabditis briggsae
gi|171289271	Hypothetical protein CBG01005	gi|268529282	1	Caenorhabditis briggsae
gi|15497475	Hypothetical protein CBG03675	gi|268529652	1	Caenorhabditis briggsae
gi|18850213	Hypothetical protein CBG07017	gi|268534056	1	Caenorhabditis briggsae
gi|17992467	Hypothetical protein CBG07888	gi|268533566	1	Caenorhabditis briggsae
gi|20076807	Hypothetical protein CBG09060	gi|268571975	1	Caenorhabditis briggsae
gi|17991288	Hypothetical protein CBG09255	gi|268557642	1	Caenorhabditis briggsae
gi|27759026	Hypothetical protein CBG11960	gi|268560636	1	Caenorhabditis briggsae
gi|17971128	Hypothetical protein CBG12340	gi|268566075	1	Caenorhabditis briggsae
gi|15786819	Hypothetical protein CBG13296	gi|268572847	1	Caenorhabditis briggsae
gi|18053605	Hypothetical protein CBG13913	gi|268553643	1	Caenorhabditis briggsae
gi|6382721	Hypothetical protein CBG17350	gi|268577983	1	Caenorhabditis briggsae
gi|16746534	Hypothetical protein CBG19173	gi|268558938	1	Caenorhabditis briggsae
gi|171273434	Hypothetical protein CBG20020	gi|268551925	1	Caenorhabditis briggsae
gi|17990903	Hypothetical protein CBG21200	gi|268575650	1	Caenorhabditis briggsae
gi|18689245	hypothetical protein CLONEX_01831	gi|210613208	1	Clostridium nexile
gi|171291136	hypothetical protein CRE_01682	gi|308509346	1	Caenorhabditis remanei
gi|171289789	hypothetical protein CRE_01727	gi|308510162	1	Caenorhabditis remanei
gi|21058707	hypothetical protein CRE_01861	gi|308510638	1	Caenorhabditis remanei
gi|18689109	hypothetical protein CRE_02957	gi|308498880	1	Caenorhabditis remanei
gi|171280099	hypothetical protein CRE_05801	gi|308496599	1	Caenorhabditis remanei
gi|18850200	hypothetical protein CRE_07435	gi|308495061	1	Caenorhabditis remanei
gi|171286976	hypothetical protein CRE_07955	gi|308450260	1	Caenorhabditis remanei
gi|27589076	hypothetical protein CRE_08046	gi|308493988	1	Caenorhabditis remanei
gi|22139561	hypothetical protein CRE_12759	gi|308491490	1	Caenorhabditis remanei
gi|171285867	hypothetical protein CRE_12777	gi|308491630	1	Caenorhabditis remanei
gi|21057777	hypothetical protein CRE_16271	gi|308470332	1	Caenorhabditis remanei
gi|171273318	hypothetical protein CRE_18823	gi|308506191	1	Caenorhabditis remanei
gi|171283759	hypothetical protein CRE_19574	gi|308453281	1	Caenorhabditis remanei
gi|27471125	hypothetical protein CRE_20252	gi|308487482	1	Caenorhabditis remanei
gi|15497654	hypothetical protein CRE_21595	gi|308456797	1	Caenorhabditis remanei
gi|171290431	hypothetical protein CRE_22547	gi|308476299	1	Caenorhabditis remanei
gi|171284408	hypothetical protein CRE_23727	gi|308462895	1	Caenorhabditis remanei
gi|17994221	hypothetical protein CRE_25223	gi|308501789	1	Caenorhabditis remanei
gi|16747032	hypothetical protein CRE_28621	gi|308505322	1	Caenorhabditis remanei
gi|21058768	hypothetical protein CRE_29613	gi|308500153	1	Caenorhabditis remanei
gi|171291247	hypothetical protein LOAG_00079	gi|312065187	1	Loa loa
gi|22139664	hypothetical protein LOAG_00207	gi|312065447	1	Loa loa
gi|19055199	hypothetical protein LOAG_00331	gi|312065704	1	Loa loa
gi|17991575	hypothetical protein LOAG_00425	gi|393911237	1	Loa loa
gi|21058744	hypothetical protein LOAG_00548	gi|312066156	1	Loa loa
gi|15786757	hypothetical protein LOAG_00681	gi|393911753	1	Loa loa
gi|18849594	hypothetical protein LOAG_00884	gi|312066863	1	Loa loa
gi|17990367	hypothetical protein LOAG_01164	gi|393910230	1	Loa loa
gi|17971943	hypothetical protein LOAG_01421	gi|312068000	1	Loa loa
gi|171279653	hypothetical protein LOAG_01903	gi|393910560	1	Loa loa
gi|27470324	hypothetical protein LOAG_02179	gi|312069616	1	Loa loa
gi|171283690	hypothetical protein LOAG_02197	gi|312069653	1	Loa loa
gi|24468172	hypothetical protein LOAG_02527	gi|393906378	1	Loa loa
gi|27588473	hypothetical protein LOAG_02746	gi|312070838	1	Loa loa
gi|20076789	hypothetical protein LOAG_02755	gi|312070858	1	Loa loa
gi|15497226	hypothetical protein LOAG_02779	gi|312070909	1	Loa loa
gi|17971085	hypothetical protein LOAG_03365	gi|393910677	1	Loa loa
gi|17991213	hypothetical protein LOAG_03397	gi|393905592	1	Loa loa
gi|27470969	hypothetical protein LOAG_03493	gi|312072465	1	Loa loa
gi|17992810	hypothetical protein LOAG_03545	gi|312072580	1	Loa loa
gi|16746767	hypothetical protein LOAG_03854	gi|312073257	1	Loa loa
gi|171280727	hypothetical protein LOAG_03962	gi|312073499	1	Loa loa
gi|171289936	hypothetical protein LOAG_03972	gi|312073521	1	Loa loa
gi|17992155	hypothetical protein LOAG_04043	gi|393910672	1	Loa loa
gi|23262641	hypothetical protein LOAG_04246	gi|312074127	1	Loa loa
gi|171286760	hypothetical protein LOAG_04252	gi|393907260	1	Loa loa
gi|18687466	hypothetical protein LOAG_04267	gi|312074174	1	Loa loa
gi|21056214	hypothetical protein LOAG_04291	gi|312074228	1	Loa loa
gi|27759186	hypothetical protein LOAG_04447	gi|393911838	1	Loa loa
gi|20077244	hypothetical protein LOAG_04493	gi|312074679	1	Loa loa
gi|171273369	hypothetical protein LOAG_04907	gi|393909798	1	Loa loa
gi|17971959	hypothetical protein LOAG_05025	gi|312075873	1	Loa loa
gi|18688012	hypothetical protein LOAG_05537	gi|393912574	1	Loa loa
gi|27470390	hypothetical protein LOAG_05624	gi|393910994	1	Loa loa
gi|20077169	hypothetical protein LOAG_05721	gi|312077442	1	Loa loa
gi|171280628	hypothetical protein LOAG_05796	gi|312077613	1	Loa loa
gi|17993939	hypothetical protein LOAG_05885	gi|312077820	1	Loa loa
gi|15498156	hypothetical protein LOAG_05899	gi|312077853	1	Loa loa
gi|17993865	hypothetical protein LOAG_06157	gi|393912057	1	Loa loa
gi|27588903	hypothetical protein LOAG_06236	gi|312078626	1	Loa loa
gi|27002869	hypothetical protein LOAG_06664	gi|393905057	1	Loa loa
gi|17971485	hypothetical protein LOAG_06908	gi|393909065	1	Loa loa
gi|171286430	hypothetical protein LOAG_07007	gi|393907453	1	Loa loa
gi|27588584	hypothetical protein LOAG_07362	gi|312081239	1	Loa loa
gi|171291578	hypothetical protein LOAG_07437	gi|312081415	1	Loa loa
gi|17992187	hypothetical protein LOAG_07476	gi|393910003	1	Loa loa
gi|27589463	hypothetical protein LOAG_07533	gi|312081645	1	Loa loa
gi|17990527	hypothetical protein LOAG_07604	gi|312081814	1	Loa loa
gi|171280552	hypothetical protein LOAG_07746	gi|312082155	1	Loa loa
gi|171288895	hypothetical protein LOAG_07965	gi|312082681	1	Loa loa
gi|171276132	hypothetical protein LOAG_08506	gi|393903844	1	Loa loa
gi|17993266	hypothetical protein LOAG_08693	gi|312084426	1	Loa loa
gi|17991281	hypothetical protein LOAG_08715	gi|312084481	1	Loa loa
gi|18849485	hypothetical protein LOAG_08779	gi|312084641	1	Loa loa
gi|18686634	hypothetical protein LOAG_08907	gi|312084953	1	Loa loa
gi|171279301	hypothetical protein LOAG_09137	gi|312085525	1	Loa loa
gi|18827562	hypothetical protein LOAG_09164	gi|312085593	1	Loa loa
gi|14020145	hypothetical protein LOAG_09287	gi|312085898	1	Loa loa
gi|171280603	hypothetical protein LOAG_09671	gi|393909865	1	Loa loa
gi|27927628	hypothetical protein LOAG_09838	gi|312087287	1	Loa loa
gi|171280759	hypothetical protein LOAG_10414	gi|393911228	1	Loa loa
gi|21058247	hypothetical protein LOAG_10582	gi|312089198	1	Loa loa
gi|17992959	hypothetical protein LOAG_10814	gi|312089817	1	Loa loa
gi|20077282	hypothetical protein LOAG_10968	gi|393912458	1	Loa loa
gi|18850216	hypothetical protein LOAG_11111	gi|393907964	1	Loa loa
gi|18850241	hypothetical protein LOAG_11356	gi|312091287	1	Loa loa
gi|27002075	hypothetical protein LOAG_11362	gi|312091302	1	Loa loa
gi|18686477	hypothetical protein LOAG_11989	gi|312093056	1	Loa loa
gi|17992627	hypothetical protein LOAG_12000	gi|312093086	1	Loa loa
gi|17990033	hypothetical protein LOAG_12610	gi|312094869	1	Loa loa
gi|15785641	hypothetical protein LOAG_12732	gi|312095240	1	Loa loa
gi|76251193	hypothetical protein LOAG_12740	gi|312095266	1	Loa loa
gi|171287016	hypothetical protein LOAG_13318	gi|312097112	1	Loa loa
gi|24467797	hypothetical protein LOAG_13668	gi|312098997	1	Loa loa
gi|18054219	hypothetical protein LOAG_14715	gi|312103844	1	Loa loa
gi|27759473	hypothetical protein LOAG_14734	gi|312103921	1	Loa loa
gi|17991689	hypothetical protein LOAG_14743	gi|312103960	1	Loa loa
gi|27758962	hypothetical protein LOAG_15246	gi|312106794	1	Loa loa
gi|16746928	hypothetical protein LOAG_15629	gi|312108695	1	Loa loa
gi|171279998	hypothetical protein LOAG_16340	gi|393912489	1	Loa loa
gi|171284433	hypothetical protein LOAG_16595	gi|393911824	1	Loa loa
gi|17993837	hypothetical protein LOAG_16887	gi|393910981	1	Loa loa
gi|24208953	hypothetical protein LOAG_17036	gi|393910523	1	Loa loa
gi|16747991	hypothetical protein LOAG_17092	gi|393910358	1	Loa loa
gi|19055021	hypothetical protein LOAG_18105	gi|393907317	1	Loa loa
gi|171283615	hypothetical protein LOAG_18949	gi|393904049	1	Loa loa
gi|16747129	hypothetical protein PHYSODRAFT_290538	gi|348665041	1	Phytophthora sojae
gi|17991889	hypothetical protein SclubS_00177, partial	gi|402548403	1	/
gi|18686832	hypothetical protein SELMODRAFT_165154	gi|302756629	1	Selaginella moellendorffii
gi|16747587	hypothetical protein TRIADDRAFT_34826	gi|196018581	1	Trichoplax adhaerens
gi|171279861	hypothetical protein WUBG_00286	gi|402594882	1	Wuchereria bancrofti
gi|22139950	hypothetical protein WUBG_00378	gi|402594779	1	Wuchereria bancrofti
gi|18850425	hypothetical protein WUBG_00756	gi|402594411	1	Wuchereria bancrofti
gi|27758902	hypothetical protein WUBG_00758	gi|402594402	1	Wuchereria bancrofti
gi|22139804	hypothetical protein WUBG_01037	gi|402594122	1	Wuchereria bancrofti
gi|171284432	hypothetical protein WUBG_01424	gi|402593734	1	Wuchereria bancrofti
gi|171286699	hypothetical protein WUBG_01773	gi|402593385	1	Wuchereria bancrofti
gi|256665057	hypothetical protein WUBG_03086	gi|402592075	1	Wuchereria bancrofti
gi|18687490	hypothetical protein WUBG_03477, partial	gi|402591685	1	Wuchereria bancrofti
gi|21058002	hypothetical protein WUBG_03519	gi|402591641	1	Wuchereria bancrofti
gi|171284622	hypothetical protein WUBG_04228	gi|402590931	1	Wuchereria bancrofti
gi|22139623	hypothetical protein WUBG_04274	gi|402590886	1	Wuchereria bancrofti
gi|18688019	hypothetical protein WUBG_04655	gi|402590503	1	Wuchereria bancrofti
gi|17971145	hypothetical protein WUBG_04669	gi|402590491	1	Wuchereria bancrofti
gi|17993224	hypothetical protein WUBG_04981	gi|402590178	1	Wuchereria bancrofti
gi|27470781	hypothetical protein WUBG_05245	gi|402589913	1	Wuchereria bancrofti
gi|18827550	hypothetical protein WUBG_05960	gi|402589197	1	Wuchereria bancrofti
gi|171279349	hypothetical protein WUBG_06099	gi|402589061	1	Wuchereria bancrofti
gi|171280733	hypothetical protein WUBG_06365	gi|402588791	1	Wuchereria bancrofti
gi|315683589	hypothetical protein WUBG_06814	gi|402588339	1	Wuchereria bancrofti
gi|171291623	hypothetical protein WUBG_07529	gi|402587628	1	Wuchereria bancrofti
gi|171289329	hypothetical protein WUBG_07685, partial	gi|402587470	1	Wuchereria bancrofti
gi|171285882	hypothetical protein WUBG_08325, partial	gi|402586831	1	Wuchereria bancrofti
gi|76251567	hypothetical protein WUBG_08587	gi|402586566	1	Wuchereria bancrofti
gi|15498403	hypothetical protein WUBG_08821	gi|402586332	1	Wuchereria bancrofti
gi|17971489	hypothetical protein WUBG_09315	gi|402585837	1	Wuchereria bancrofti
gi|19556328	hypothetical protein WUBG_10796	gi|402584353	1	Wuchereria bancrofti
gi|171289374	hypothetical protein WUBG_10836	gi|402584313	1	Wuchereria bancrofti
gi|18828039	hypothetical protein WUBG_10954	gi|402584196	1	Wuchereria bancrofti
gi|171285193	hypothetical protein WUBG_12790	gi|402582353	1	Wuchereria bancrofti
gi|171289190	hypothetical protein WUBG_12917	gi|402582228	1	Wuchereria bancrofti
gi|19054765	hypothetical protein WUBG_12939	gi|402582203	1	Wuchereria bancrofti
gi|20076469	hypothetical protein WUBG_14892	gi|402580249	1	Wuchereria bancrofti
gi|27002586	hypothetical protein WUBG_15054	gi|402580091	1	Wuchereria bancrofti
gi|15497295	hypothetical protein WUBG_15894, partial	gi|402579248	1	Wuchereria bancrofti
gi|171283869	hypothetical protein WUBG_16038, partial	gi|402579102	1	Wuchereria bancrofti
gi|17990900	hypothetical protein WUBG_16916	gi|402578221	1	Wuchereria bancrofti
gi|15786606	putative disintegrin	gi|339254806	1	Trichinella spiralis
gi|21056202	hypothetical protein Bm1_34110	gi|170587006	1	Brugia malayi
gi|24466669	hypothetical protein Bm1_39820	gi|170589315	1	Brugia malayi
gi|15784834	hypothetical protein CAEBREN_00273	gi|341896208	1	Caenorhabditis brenneri
gi|27759190	hypothetical protein CAEBREN_02221	gi|341875304	1	Caenorhabditis brenneri
gi|15786221	hypothetical protein CAEBREN_04029	gi|341884163	1	Caenorhabditis brenneri
gi|24467271	hypothetical protein CRE_19248	gi|308483063	1	Caenorhabditis remanei
gi|18053777	hypothetical protein CRE_21139	gi|308486017	1	Caenorhabditis remanei
gi|17990742	hypothetical protein CRE_28173	gi|308505894	1	Caenorhabditis remanei
gi|17994331	hypothetical protein LOAG_00203	gi|312065439	1	Loa loa
gi|315703074	hypothetical protein LOAG_00450	gi|312065952	1	Loa loa
gi|171279589	hypothetical protein LOAG_01444	gi|312068049	1	Loa loa
gi|17992213	hypothetical protein LOAG_04146	gi|312073909	1	Loa loa
gi|15786694	hypothetical protein LOAG_04690	gi|393911626	1	Loa loa
gi|171287141	hypothetical protein LOAG_07301	gi|312081097	1	Loa loa
gi|171291725	hypothetical protein LOAG_07303	gi|312081102	1	Loa loa
gi|23262296	hypothetical protein LOAG_09683	gi|312086899	1	Loa loa
gi|18689264	hypothetical protein LOAG_09786	gi|312087160	1	Loa loa
gi|171288914	hypothetical protein LOAG_17460	gi|393909237	1	Loa loa
gi|171279379	hypothetical protein SINV_15550	gi|322787529	1	Solenopsis invicta
gi|23262395	hypothetical protein WUBG_01016	gi|402594149	1	Wuchereria bancrofti
gi|171286845	hypothetical protein WUBG_04042	gi|402591116	1	Wuchereria bancrofti
gi|20076214	hypothetical protein WUBG_04332	gi|402590826	1	Wuchereria bancrofti
gi|171280818	hypothetical protein WUBG_05502	gi|402589656	1	Wuchereria bancrofti
gi|20076626	hypothetical protein WUBG_16272	gi|402578868	1	Wuchereria bancrofti
gi|23262670	hypothetical protein CAEBREN_32363, partial	gi|341897350	1	Caenorhabditis brenneri
gi|17993062	hypothetical protein HMPREF1063_05178, partial	gi|423238214	1	Bacteroides dorei
gi|15786785	hypothetical protein LOAG_13237, partial	gi|393903675	1	Loa loa
gi|171283913	hypothetical protein WUBG_03213, partial	gi|402591944	1	Wuchereria bancrofti
gi|171285366	hypothetical protein WUBG_05246, partial	gi|402589914	1	Wuchereria bancrofti
gi|24468265	hypothetical protein WUBG_06095, partial	gi|402589063	1	Wuchereria bancrofti
gi|17994096	hypothetical protein WUBG_08307, partial	gi|402586846	1	Wuchereria bancrofti
gi|21056282	hypothetical protein WUBG_08955, partial	gi|402586198	1	Wuchereria bancrofti
gi|256663983	hypothetical protein WUBG_09852, partial	gi|402585297	1	Wuchereria bancrofti
gi|315703062	hypothetical protein WUBG_10081, partial	gi|402585069	1	Wuchereria bancrofti
gi|27589151	hypothetical protein WUBG_14451, partial	gi|402580691	1	Wuchereria bancrofti
gi|15497298	hypothetical protein WUBG_14595, partial	gi|402580546	1	Wuchereria bancrofti
gi|14020046	hypothetical protein WUBG_14616, partial	gi|402580526	1	Wuchereria bancrofti
gi|16747223	hypothetical protein WUBG_14890, partial	gi|402580253	1	Wuchereria bancrofti
gi|17971857	hypothetical protein WUBG_15147, partial	gi|402579993	1	Wuchereria bancrofti
gi|10803932	hypothetical protein WUBG_09792, partial	gi|402585357	1	Wuchereria bancrofti
gi|24467161	hypothetical protein WUBG_17239, partial	gi|402577901	1	Wuchereria bancrofti
gi|18688090	tar-binding protein	gi|170590532	1	Brugia malayi
gi|18828839	macrophage mannose receptor 1-like protein 1	gi|405960170	1	Crassostrea gigas
gi|171287571	probable 26s proteasome non-atpase regulatory subunit	gi|170576549	1	Brugia malayi
gi|17971212	probable methylmalonyl-coa mutase	gi|224000411	1	Thalassiosira pseudonana CCMP1335
gi|20076569	probable citrate mitochondrial precursor	gi|170580627	1	Brugia malayi
gi|27926016	transmembrane protein 14c	gi|170593063	1	Brugia malayi
gi|171275157	transmembrane protein 234 isoform 2 precursor	gi|341926247	1	Danio rerio
gi|171287855	lysyl-trna synthetase	gi|170579277	1	Brugia malayi
gi|171288488	casein kinase alpha chain	gi|170593361	1	Brugia malayi
gi|17993035	catenin	gi|402594630	1	Wuchereria bancrofti
gi|15497187	pescadillo	gi|402592053	1	Wuchereria bancrofti
gi|18850312	pyridoxal-phosphate dependent enzyme family protein	gi|170582916	1	Brugia malayi
gi|171284968	phosphatidylinositol n-acetylglucosaminyltransferase subunit a	gi|402591092	1	Wuchereria bancrofti
gi|171286708	thioredoxin	gi|402593848	1	Wuchereria bancrofti
gi|21057074	chloride channel protein 7	gi|402591737	1	Wuchereria bancrofti
gi|171286071	vitellogenin 1	gi|157381660	1	Angiostrongylus vasorum
gi|315684084	vitellogenin-linked transcript family member	gi|256016475	1	Angiostrongylus cantonensis
gi|20077128	helix-loop-helix dna-binding domain containing protein	gi|170585746	1	Brugia malayi
gi|27003287	helix-hairpin-helix domain-containing protein family protein	gi|312077422	1	Loa loa
gi|17989999	ankyrin-related unc-44	gi|170588311	1	Brugia malayi
gi|15785472	immunoglobulin i-set domain-containing protein	gi|402581844	1	Wuchereria bancrofti
gi|17989996	moesin	gi|393910769	1	Loa loa
gi|27470429	endoplasmic reticulum multispan transmembrane protein	gi|170594279	1	Brugia malayi
gi|17992418	purine nucleoside phosphorylase i	gi|402593038	1	Wuchereria bancrofti
gi|17994021	cut-1-like cuticlin protein precursor	gi|1657625	1	Ascaris lumbricoides
gi|27001347	achain structure of cyclophilin b from brugia malayi	gi|459359064	1
gi|15497664	heat shock cognate partial	gi|392464576	1	Bicyclus anynana
gi|27588881	heat shock protein 70 cognate	gi|327239736	1	Epinephelus coioides
gi|171269995	hsp70-like protein	gi|312071748	1	Loa loa
gi|15497184	solute carrier family 35 member f4-like	gi|348573517	1	Cavia porcellus
gi|171285272	sand family protein	gi|312083167	1	Loa loa
gi|17991208	set domain-containing protein	gi|393911535	1	Loa loa
gi|27470376	adrenal gland protein ad-001	gi|312085230	1	Loa loa
gi|17989492	growth differentiation factor 6	gi|402589345	1	Wuchereria bancrofti
gi|15785147	retinoblastoma-binding protein	gi|170597027	1	Brugia malayi
gi|21058098	receptor expression-enhancing protein 5	gi|41152455	1	Danio rerio
gi|27589079	serine incorporator 2	gi|402585616	1	Wuchereria bancrofti
gi|18689950	serine threonine protein phosphatase pp1-beta catalytic subunit	gi|312078939	1	Loa loa
gi|18849945	acidic ribosomal protein p1	gi|100913223	1	Ascaris suum
gi|17993121	peptidase m16 inactive domain-containing partial	gi|402586294	1	Wuchereria bancrofti
gi|18850271	glycoprotein 25l2 precursor	gi|170587208	1	Brugia malayi
gi|171280132	aspartyl aminopeptidase	gi|170579355	1	Brugia malayi
gi|315703535	ferritin	gi|166406779	1	Haliotis diversicolor
gi|17990647	copper zinc superoxide partial	gi|402578176	1	Wuchereria bancrofti
gi|15497706	oxoglutarate malate carrier protein	gi|402594850	1	Wuchereria bancrofti
gi|16746776	mutant acr-23-like protein	gi|224576438	1	Haemonchus contortus
gi|17990951	synaptotagmin i	gi|170591464	1	Brugia malayi
gi|16746636	tubulin beta-2b chain-like isoform 1	gi|297289932	1	Macaca mulatta
gi|27471155	tubulin-alpha partial	gi|449085198	1	Corythucha sp. HP28
gi|16747657	tubulin beta-2b chain-like	gi|297289930	1	Macaca mulatta
gi|171280999	tubulin alpha-1c chain-like	gi|432901136	1	Oryzias latipes
gi|18686692	apoptosis 1 inhibitor	gi|405950727	1	Crassostrea gigas
gi|17990009	cytochrome oxidase subunit 1	gi|308035472	1	Ascaris lumbricoides
gi|15786527	cytochrome oxidase subunit i	gi|238535392	1	Contracaecum sp. JL-2009
gi|171287020	cytoplasmic partial	gi|52854308	1	Trichoplusia ni
gi|171289883	cyclin domain-containing protein	gi|312071980	1	Loa loa
gi|27759292	acyl- thioesterase	gi|66472228	1	Danio rerio
gi|15785718	lon protease mitochondrial precursor	gi|170580360	1	Brugia malayi
gi|171279755	mitochondrial carrier homolog 2	gi|170590566	1	Brugia malayi
gi|256665212	low affinity immunoglobulin epsilon fc receptor	gi|403296289	1	Saimiri boliviensis
gi|15497217	cardiac alpha actin	gi|14456493	1	Equus caballus
gi|15498152	cardiac isoform cra_b	gi|119612723	1	Homo sapiens
gi|171283853	zinc c2h2 type family protein	gi|170581573	1	Brugia malayi
gi|171283562	zinc metalloproteinase nas-4	gi|339257736	1	Trichinella spiralis
gi|171274848	zinc finger in n-recognin family protein	gi|170582638	1	Brugia malayi
gi|20076762	zinc finger protein 183 homolog	gi|170574532	1	Brugia malayi
gi|171289283	zinc finger protein 395	gi|312076884	1	Loa loa
gi|19055681	signal recognition particle 54 kda protein	gi|170579858	1	Brugia malayi
gi|6382580	circulating antigen	gi|940941	1	Onchocerca volvulus
gi|22139935	arsenite-resistance protein 2 containing protein	gi|170584886	1	Brugia malayi
gi|171287708	elongation factor 1-beta 1-delta	gi|312071225	1	Loa loa
gi|18054071	pigment biosynthetic protein	gi|297195025	1	Streptomyces pristinaespiralis
gi|17994314	vacuolar h atpase family member	gi|312068231	1	Loa loa
gi|15497887	chymotrypsin elastase inhibitor-1	gi|3650462	1	Ascaris suum
gi|171283803	acetoacetyl-coenzyme a thiolase	gi|157072595	1	Salvia miltiorrhiza
gi|171285250	isoform cra_a	gi|148690414	1	Mus musculus
gi|171291424	ile-1 protein	gi|312078712	1	Loa loa
gi|27758855	isocitrate dehydrogenase subunit mitochondrial precursor	gi|170588447	1	Brugia malayi
gi|21058351	tub family protein	gi|312071560	1	Loa loa
gi|171280490	PREDICTED: myotrophin-like	gi|156537149	1	Nasonia vitripennis
gi|171285330	PREDICTED: hypothetical protein	gi|291415304	1	Oryctolagus cuniculus
gi|171287378	PREDICTED: similar to myotrophin	gi|91084977	1	Tribolium castaneum
gi|171286192	PREDICTED: uncharacterized protein LOC100909555	gi|392343565	1	Rattus norvegicus
gi|21057054	lipocalin cytosolic fatty-acid binding protein family protein	gi|170594319	1	Brugia malayi
gi|19054993	regenerating islet-derived protein 4-like	gi|301610173	1	Xenopus tropicalis
gi|171284331	growth-arrest-specific protein 2 domain containing protein	gi|402593180	1	Wuchereria bancrofti
gi|17990944	eukaryotic translation initiation factor 2 subunit 1	gi|170573407	1	Brugia malayi
gi|27589131	fatty-acid and retinol-binding protein 1	gi|402587761	1	Wuchereria bancrofti
gi|171283723	fatty acid retinoid binding protein	gi|172050794	1	Onchocerca ochengi
gi|171279315	fatty oxidation beta subunit	gi|339250182	1	Trichinella spiralis
gi|23263308	cathepsin z-like cysteine proteinase	gi|170596544	1	Brugia malayi
